# Supplementary material for: Translocation of benzo(a)pyrene reactive metabolites across human mammary epithelial cell membranes
Source: PLoS One. 2025 Dec 3;20(12):e0337395. doi: 10.1371/journal.pone.0337395 (PMC12674524; doi:10.1371/journal.pone.0337395)
Supplement: S1 Table — (XLSX) [file pone.0337395.s003.xlsx]

## Sheet: General
Distribution of BaP metabolites and adducts in T47D cells. Cells were incubated with 3H-BaP (6 Ci/mmole) at 4µM for 24 hr. BaP was almost completely metabolized with <2% remaining at the end of incubation. The percentage distribution of free hydroxylated metabolites (unconjugated) and sulfate/glucuronide conjugated metabolites after enzymatic digestion were determined by HPLC. Water-soluble metab…

## Sheet: BaP Distrib 24hr
Fraction	DMSO	BSO	BaP
Free Hydroxylated Metabolites-Media	18.6	17.3	22.6
Free Hydroxylated Metabolites-Cells	2.3	3.3	2.1
Conjugated Hyroxylated Metabolites	30.1	30.3	29.3
Water Soluble Metabolites-Medium	36.1	35.7	34.7
Water Soluble Metabolites-Cells	1.4	2.3	1.1
Protein Adducts-Medium	8.6	7.7	7.8
Protein Adducts-Cells	1	1.9	0.7
BaP Remaining	1.9	1.5	1.8
