# Supplementary material for: Translocation of benzo(a)pyrene reactive metabolites across human mammary epithelial cell membranes
Source: PLoS One. 2025 Dec 3;20(12):e0337395. doi: 10.1371/journal.pone.0337395 (PMC12674524; doi:10.1371/journal.pone.0337395)
Supplement: S2 Table — (XLSX) [file pone.0337395.s004.xlsx]

## Sheet: General
RNA-seq data was downloaded from the SRA pubic database of NCBI for untreated control T47D cultures from three different, independent studies. Study samples were named either ‘Untreated’, ‘Normoxia’ and ‘Parent’ using the same nomenclature for the control groups designated in each particular study. RNA-seq reads were aligned to 60,649 Ensembl genes in hg38 and were normalized and expressed as bas…

## Sheet: Normalized.counts
ENSEMBL	SYMBOL	GENENAME	REFSEQ	ENTREZID	GENETYPE	Parent_R1	Parent_R2	Parent_R3	Normoxia_R1	Normoxia_R2	Normoxia_R3	Untreated_R1	Untreated_R2	Untreated_R3	Parent.Avg	Normoxia.Avg	Untreated.Avg
ENSG00000121410	A1BG	alpha-1-B glycoprotein	NM_130786	1	protein-coding	12.9672	21.5623	27.2906	10.7053	17.7113	9.10902	25.6559	28.7587	7.14679	20.6067	12.5085	20.5205
ENSG00000268895	A1BG-AS1	A1BG antisense RNA 1	NR_015380	503538	ncRNA	137.236	87.5175	98.9283	83.9957	94.4601	53.826	142.647	80.1136	175.096	107.894	77.4273	132.619
ENSG00000148584	A1CF	APOBEC1 complementation factor	NM_001198818	29974	protein-coding	6.48358	5.07348	2.27421	0	0	0.828093	1.02624	3.08129	2.38226	4.61042	0.276031	2.16326
ENSG00000175899	A2M	alpha-2-macroglobulin	NM_000014	2	protein-coding	0	22.8307	0	0	0	0	0	0	0	7.61022	0	0
ENSG00000245105	A2M-AS1	A2M antisense RNA 1	NR_026971	144571	ncRNA	0	2.53674	0	3.29395	9.8396	2.48428	0	4.10839	8.33792	0.84558	5.20594	4.14877
ENSG00000166535	A2ML1	alpha-2-macroglobulin like 1	NM_001282424	144568	protein-coding	19.4507	38.0511	0	29.6455	17.7113	67.9036	24.6297	16.4336	19.0581	19.1673	38.4201	20.0404
ENSG00000184389	A3GALT2	alpha 1,3-galactosyltransferase 2	NM_001080438	127550	protein-coding	2.16119	3.80511	15.9195	1.64697	0	0	2.05247	0	0	7.29527	0.548992	0.684158
ENSG00000128274	A4GALT	alpha 1,4-galactosyltransferase (P1PK blood group)	NM_001318038	53947	protein-coding	378.209	370.364	394.576	475.152	515.595	693.114	522.355	483.763	525.289	381.05	561.287	510.469
ENSG00000118017	A4GNT	alpha-1,4-N-acetylglucosaminyltransferase	NM_016161	51146	protein-coding	22.6925	5.07348	13.6453	4.11744	5.90376	0	6.15742	2.05419	7.14679	13.8038	3.3404	5.11947
ENSG00000265544	AA06	uncharacterized LOC100506677	NR_037584	100506677	pseudo	0	0	0	0	0	0	0	0	0	0	0	0
ENSG00000094914	AAAS	aladin WD repeat nucleoporin	NM_001173466	8086	protein-coding	2839.81	3009.84	3295.34	2515.75	2980.09	3944.21	3403	3439.75	3437.61	3048.33	3146.68	3426.79
ENSG00000081760	AACS	acetoacetyl-CoA synthetase	NM_001319839	65985	protein-coding	2948.95	3002.23	3480.69	2077.66	2063.69	3176.56	3070.5	2714.62	2709.82	3143.95	2439.3	2831.65
ENSG00000114771	AADAC	arylacetamide deacetylase	NM_001086	13	protein-coding	2.16119	0	0	3.29395	0	4.96856	2.05247	6.16258	0	0.720397	2.75417	2.73835
ENSG00000197953	AADACL2	arylacetamide deacetylase like 2	NM_207365	344752	protein-coding	0	0	0	0	0	0	0	0	0	0	0	0
ENSG00000188984	AADACL3	arylacetamide deacetylase like 3	NM_001103169	126767	protein-coding	0	0	0	0	0	0	0	0	0	0	0	0
ENSG00000204518	AADACL4	arylacetamide deacetylase like 4	NM_001013630	343066	protein-coding	0	0	0	0	0	0	0	0	0	0	0	0
ENSG00000109576	AADAT	aminoadipate aminotransferase	NM_001286682	51166	protein-coding	8.64477	12.6837	34.1132	8.23487	11.8075	3.31237	30.7871	4.10839	2.38226	18.4806	7.78492	12.4259
ENSG00000103591	AAGAB	alpha and gamma adaptin binding protein	NM_001271885	79719	protein-coding	4122.47	4053.71	3847.97	5337.84	3538.98	5864.55	4777.13	4657.89	4965.83	4008.05	4913.79	4800.28
ENSG00000115977	AAK1	AP2 associated kinase 1	NM_001371575	22848	protein-coding	2033.68	2459.37	1997.9	1157.82	1174.19	1098.88	1471.62	1469.78	1272.13	2163.65	1143.63	1404.51
ENSG00000087884	AAMDC	adipogenesis associated Mth938 domain containing	NM_001316957	28971	protein-coding	298.245	224.501	158.058	184.461	141.69	234.35	203.195	201.311	372.824	226.935	186.834	259.11
ENSG00000127837	AAMP	angio associated migratory cell protein	NM_001087	14	protein-coding	3929.05	3519.73	3634.19	4548.12	3794.8	6892.22	5260.49	5538.11	6461.89	3694.32	5078.38	5753.5
ENSG00000129673	AANAT	aralkylamine N-acetyltransferase	NM_001088	15	protein-coding	8.64477	16.4888	14.7824	16.4697	11.8075	5.79665	3.07871	10.271	11.9113	13.3053	11.358	8.42033
ENSG00000131043	AAR2	AAR2 splicing factor	NM_001271874	25980	protein-coding	2987.85	3829.21	3391.99	2789.97	2477.61	4200.09	3855.57	3802.31	3709.18	3403.02	3155.89	3789.02
ENSG00000205002	AARD	alanine and arginine rich domain containing protein	NM_001025357	441376	protein-coding	121.027	71.0287	179.663	48.5857	43.9502	61.2789	162.145	196.176	227.506	123.906	51.2716	195.276
ENSG00000090861	AARS1	alanyl-tRNA synthetase 1	NM_001605	16	protein-coding	17330.6	13213.9	17825.3	12340	12530.4	24083.4	20635.6	21187	22930.5	16123.3	16317.9	21584.3
ENSG00000249038	AARS1P1	alanyl-tRNA synthetase 1 pseudogene 1	NA	106480683	pseudo	0	0	0	0	0	0	0	0	0	0	0	0
ENSG00000124608	AARS2	alanyl-tRNA synthetase 2, mitochondrial	NM_020745	57505	protein-coding	1243.77	1231.59	1071.15	899.248	1037.09	1141.11	1716.89	1697.79	1750.96	1182.17	1025.82	1721.88
ENSG00000266967	AARSD1	alanyl-tRNA synthetase domain containing 1	NM_001261434	80755	protein-coding	162.089	139.521	169.429	155.639	208.599	64.5912	69.7841	51.3549	55.9832	157.013	142.943	59.0407
ENSG00000234969	AARSD1P1	AARSD1 pseudogene 1	NA	117981788	pseudo	1.0806	2.53674	0	2.47046	7.87168	1.65619	0	1.0271	7.14679	1.20578	3.99944	2.72463
ENSG00000157426	AASDH	aminoadipate-semialdehyde dehydrogenase	NM_001286668	132949	protein-coding	773.707	904.347	619.723	1018.65	957.065	924.152	719.392	797.027	631.3	765.926	966.623	715.906
ENSG00000149313	AASDHPPT	aminoadipate-semialdehyde dehydrogenase-phosphopantetheinyl transferase	NM_015423	60496	protein-coding	2190.37	2255.16	1884.19	3554.99	2764.27	4055.17	2916.57	2966.26	3227.97	2109.91	3458.15	3036.93
ENSG00000008311	AASS	aminoadipate-semialdehyde synthase	NM_005763	10157	protein-coding	179.379	187.719	284.277	75.7608	123.323	86.9497	221.667	176.661	164.376	217.125	95.3445	187.568
ENSG00000215458	AATBC	apoptosis associated transcript in bladder cancer	NM_194310	284837	ncRNA	54.0298	162.351	101.203	41.1744	36.7345	23.1866	26.6822	24.6503	66.7034	105.861	33.6985	39.3453
ENSG00000275700	AATF	apoptosis antagonizing transcription factor	NM_001411094	26574	protein-coding	3229.9	3173.46	2871.2	2812.21	2684.9	4954.48	3898.67	4151.53	4230.9	3091.52	3483.86	4093.7
ENSG00000181409	AATK	apoptosis associated tyrosine kinase	NM_001080395	9625	protein-coding	451.689	296.798	342.269	534.443	539.866	202.055	277.084	276.289	257.284	363.586	425.455	270.219
ENSG00000281376	ABALON	apoptotic BCL2L1-antisense long non-coding RNA	NR_131907	103021294	ncRNA	0	6.34185	1.13711	4.11744	1.96792	0	5.13119	2.05419	0	2.49298	2.02845	2.39513
ENSG00000183044	ABAT	4-aminobutyrate aminotransferase	NM_000663	18	protein-coding	2705.81	2111.84	3578.48	2436.7	2533.37	3323.14	3301.4	3305.2	3006.42	2798.71	2764.4	3204.34
ENSG00000165029	ABCA1	ATP binding cassette subfamily A member 1	NM_005502	19	protein-coding	84.2865	153.473	90.9686	67.526	45.9181	67.0755	90.3089	89.3575	47.6453	109.576	60.1732	75.7705
ENSG00000154263	ABCA10	ATP binding cassette subfamily A member 10	NM_001377321	10349	protein-coding	0	0	0	0	0.655973	0	0	2.05419	0	0	0.218658	0.684731
ENSG00000144452	ABCA12	ATP binding cassette subfamily A member 12	NM_015657	26154	protein-coding	4774.07	7067.35	3961.68	5872.29	4967.68	11271.2	5913.18	6148.2	4358.35	5267.7	7370.38	5473.24
ENSG00000179869	ABCA13	ATP binding cassette subfamily A member 13	NM_152555	154664	protein-coding	29.1761	83.7124	18.1937	0	5.24779	8.28093	34.8921	18.4877	38.1162	43.6941	4.50957	30.4987
ENSG00000107331	ABCA2	ATP binding cassette subfamily A member 2	NM_001411042	20	protein-coding	25117.4	23965.8	22467	11482.7	14549.5	10560.7	15423.3	15163	12743.9	23850.1	12197.6	14443.4
ENSG00000167972	ABCA3	ATP binding cassette subfamily A member 3	NM_001089	21	protein-coding	8849	7644.46	10986.7	6973.29	7802.15	9441.91	9707.18	9727.64	8287.89	9160.06	8072.45	9240.9
ENSG00000198691	ABCA4	ATP binding cassette subfamily A member 4	NM_000350	24	protein-coding	23.7731	36.7827	86.4201	93.0541	109.548	53.826	20.5247	19.5148	11.9113	48.992	85.4759	17.317
ENSG00000154265	ABCA5	ATP binding cassette subfamily A member 5	NM_018672	23461	protein-coding	2251.96	1877.19	1926.26	2305.76	1986.29	1823.46	1590.67	1315.71	1473.43	2018.47	2038.5	1459.94
ENSG00000154262	ABCA6	ATP binding cassette subfamily A member 6	NM_080284	23460	protein-coding	0	0	6.82264	0	0	1.65619	0	0	0	2.27421	0.552062	0
ENSG00000064687	ABCA7	ATP binding cassette subfamily A member 7	NM_019112	10347	protein-coding	1638.18	1137.73	1297.44	1241	1559.9	652.537	1177.09	1363.99	1422.21	1357.78	1151.15	1321.1
ENSG00000141338	ABCA8	ATP binding cassette subfamily A member 8	NM_001288985	10351	protein-coding	0	0	2.27421	0	0	0	0	0	0	0.758071	0	0
ENSG00000154258	ABCA9	ATP binding cassette subfamily A member 9	NM_080283	10350	protein-coding	0	0	0	0	0	0	0	0	0	0	0	0
ENSG00000231749	ABCA9-AS1	ABCA9 antisense RNA 1	NR_126414	104355297	ncRNA	0	0	0	0	0	0	0	0	0	0	0	0
ENSG00000085563	ABCB1	ATP binding cassette subfamily B member 1	NM_000927	5243	protein-coding	0	0	0	0	0	0	0	0	4.76453	0	0	1.58818
ENSG00000135776	ABCB10	ATP binding cassette subfamily B member 10	NM_012089	23456	protein-coding	1452.32	1387.6	1139.38	1217.94	1061.36	1668.61	1772.31	1848.77	2039.22	1326.43	1315.97	1886.77
ENSG00000261524	ABCB10P3	ABCB10 pseudogene 3	NA	728248	pseudo	0	0	0	0	0	0	0	0	0	0	0	0
ENSG00000260053	ABCB10P4	ABCB10 pseudogene 4	NA	100132289	pseudo	0	0	0	0	0	0	2.05247	0	0	0	0	0.684158
ENSG00000073734	ABCB11	ATP binding cassette subfamily B member 11	NM_003742	8647	protein-coding	0	0	0	0	0	0	0	0	0	0	0	0
ENSG00000005471	ABCB4	ATP binding cassette subfamily B member 4	NM_000443	5244	protein-coding	28.0955	43.1246	25.0164	34.5865	35.4226	51.3418	35.9183	34.9213	29.7783	32.0788	40.4503	33.5393
ENSG00000004846	ABCB5	ATP binding cassette subfamily B member 5	NM_001163941	340273	protein-coding	0	0	0	0	0	0	4.10495	0	0	0	0	1.36832
ENSG00000115657	ABCB6	ATP binding cassette subfamily B member 6 (LAN blood group)	NM_001349828	10058	protein-coding	65.9164	86.2491	59.1296	38.7039	70.1891	24.8428	18.4723	15.4065	15.4847	70.4317	44.5786	16.4545
ENSG00000131269	ABCB7	ATP binding cassette subfamily B member 7	NM_001271696	22	protein-coding	843.946	755.948	732.297	1206.41	711.731	1248.76	1122.7	972.661	1097.03	777.397	1055.63	1064.13
ENSG00000197150	ABCB8	ATP binding cassette subfamily B member 8	NM_001282291	11194	protein-coding	1432.87	1538.53	1230.35	1477.34	1579.58	1654.53	1614.27	1815.91	1964.18	1400.58	1570.48	1798.12
ENSG00000150967	ABCB9	ATP binding cassette subfamily B member 9	NM_001243013	23457	protein-coding	1261.06	1215.1	1102.99	839.134	957.721	1065.76	892.826	963.417	876.673	1193.05	954.203	910.972
ENSG00000103222	ABCC1	ATP binding cassette subfamily C member 1 (ABCC1 blood group)	NM_004996	4363	protein-coding	3524.9	4262.99	2799.56	1227.82	1424.12	1312.53	2876.54	3277.47	2574.04	3529.15	1321.49	2909.35
ENSG00000124574	ABCC10	ATP binding cassette subfamily C member 10	NM_001198934	89845	protein-coding	1378.84	1637.47	1413.42	1149.59	1506.77	1392.85	1481.89	1704.98	1369.8	1476.58	1349.74	1518.89
ENSG00000121270	ABCC11	ATP binding cassette subfamily C member 11	NM_001370496	85320	protein-coding	9633.51	9989.68	11223.2	9083.89	10151.8	11688.5	8147.3	8428.36	7643.49	10282.1	10308.1	8073.05
ENSG00000140798	ABCC12	ATP binding cassette subfamily C member 12	NM_001392028	94160	protein-coding	470.059	828.245	939.251	1326.64	2129.94	426.468	327.37	310.183	238.226	745.852	1294.35	291.926
ENSG00000023839	ABCC2	ATP binding cassette subfamily C member 2	NM_000392	1244	protein-coding	112.382	120.495	50.0327	32.9395	31.4867	21.5304	30.7871	36.9755	19.0581	94.3033	28.6522	28.9402
ENSG00000108846	ABCC3	ATP binding cassette subfamily C member 3	NM_001144070	8714	protein-coding	1450.16	2156.23	1258.78	1034.3	1457.57	562.275	345.842	429.327	325.179	1621.72	1018.05	366.782
ENSG00000125257	ABCC4	ATP binding cassette subfamily C member 4 (PEL blood group)	NM_001105515	10257	protein-coding	19.4507	32.9776	11.3711	0	6.55973	4.96856	6.15742	14.3794	0	21.2665	3.84276	6.84559
ENSG00000114770	ABCC5	ATP binding cassette subfamily C member 5	NM_001023587	10057	protein-coding	8991.64	12209.3	5260.26	6568.13	7558.12	5555.67	6790.61	6674.08	5859.18	8820.41	6560.64	6441.29
ENSG00000223882	ABCC5-AS1	ABCC5 antisense RNA 1	NR_046570	100873982	ncRNA	10.806	19.0255	1.13711	9.88185	3.27987	1.65619	10.2624	4.10839	0	10.3229	4.9393	4.79025
ENSG00000091262	ABCC6	ATP binding cassette subfamily C member 6	NM_001079528	368	protein-coding	1651.15	1680.59	1905.79	1946.72	2566.17	1520.38	1605.03	1653.63	1430.55	1745.84	2011.09	1563.07
ENSG00000006071	ABCC8	ATP binding cassette subfamily C member 8	NM_000352	6833	protein-coding	17.2895	2.53674	4.54843	20.5872	32.1427	7.45284	2.05247	4.10839	4.76453	8.1249	20.0609	3.6418
ENSG00000069431	ABCC9	ATP binding cassette subfamily C member 9	NM_001377273	10060	protein-coding	0	0	25.0164	3.29395	3.93584	2.48428	4.10495	2.05419	2.38226	8.33879	3.23802	2.84714
ENSG00000101986	ABCD1	ATP binding cassette subfamily D member 1	NM_000033	215	protein-coding	550.023	649.405	559.457	308.808	483.452	510.105	601.375	652.207	631.3	586.295	434.122	628.294
ENSG00000215151	ABCD1P2	ATP binding cassette subfamily D member 1 pseudogene 2	NA	26983	pseudo	0	0	0	0	0	0	0	0	0	0	0	0
ENSG00000173208	ABCD2	ATP binding cassette subfamily D member 2	NM_001412788	225	protein-coding	0	0	0	0	0	0	0	0	0	0	0	0
ENSG00000117528	ABCD3	ATP binding cassette subfamily D member 3	NM_001122674	5825	protein-coding	2791.18	2531.67	2342.44	2649.98	1722.59	3137.64	2786.23	2865.6	2930.18	2555.1	2503.4	2860.67
ENSG00000119688	ABCD4	ATP binding cassette subfamily D member 4	NM_001353591	5826	protein-coding	1599.28	1197.34	1702.25	1799.32	2100.43	1329.92	1776.42	1837.48	1867.69	1499.62	1743.22	1827.2
ENSG00000164163	ABCE1	ATP binding cassette subfamily E member 1	NM_001040876	6059	protein-coding	4020.9	4729.75	3489.78	5332.9	3835.48	6041.77	4739.16	4733.89	4772.86	4080.14	5070.05	4748.64
ENSG00000204574	ABCF1	ATP binding cassette subfamily F member 1	NM_001025091	23	protein-coding	7744.63	6358.34	5712.83	4431.18	4667.25	6673.6	8075.46	8189.05	8328.39	6605.26	5257.34	8197.63
ENSG00000033050	ABCF2	ATP binding cassette subfamily F member 2	NM_007189	10061	protein-coding	524.089	563.156	610.627	500.68	428.35	605.336	695.789	835.03	807.587	565.957	511.456	779.469
ENSG00000285292	ABCF2-H2BK1	ABCF2-H2BK1 readthrough	NM_005692	114483834	protein-coding	0	0	0	0	0	0	0	0	0	0	0	0
ENSG00000242159	ABCF2P1	ATP binding cassette subfamily F member 2 pseudogene 1	NA	344653	pseudo	0	0	13.6453	0	0	0	0	0	0	4.54843	0	0
ENSG00000228769	ABCF2P2	ATP binding cassette subfamily F member 2 pseudogene 2	NA	100422059	pseudo	0	0	0	0	0	0	0	0	0	0	0	0
ENSG00000161204	ABCF3	ATP binding cassette subfamily F member 3	NM_001351298	55324	protein-coding	6773.18	7234.78	6968.19	6834.94	7981.88	9888.26	7401.22	7335.53	8412.96	6992.05	8235.03	7716.57
ENSG00000160179	ABCG1	ATP binding cassette subfamily G member 1	NM_004915	9619	protein-coding	422.513	582.182	997.243	414.214	305.028	791.657	740.943	771.35	647.976	667.313	503.633	720.09
ENSG00000118777	ABCG2	ATP binding cassette subfamily G member 2 (JR blood group)	NM_001257386	9429	protein-coding	66.997	55.8083	20.4679	96.348	60.3495	101.027	26.6822	16.4336	47.6453	47.7577	85.9083	30.2537
ENSG00000172350	ABCG4	ATP binding cassette subfamily G member 4	NM_001142505	64137	protein-coding	77.8029	10.147	52.3069	11.5288	17.0553	10.7652	15.3936	14.3794	2.38226	46.7523	13.1164	10.7184
ENSG00000138075	ABCG5	ATP binding cassette subfamily G member 5	NM_022436	64240	protein-coding	0	0	4.54843	1.64697	0.655973	0	10.2624	12.3252	7.14679	1.51614	0.767649	9.91144
ENSG00000143921	ABCG8	ATP binding cassette subfamily G member 8	NM_001357321	64241	protein-coding	0	5.07348	2.27421	2.47046	1.96792	0	6.15742	1.0271	0	2.44923	1.47946	2.39484
ENSG00000143994	ABHD1	abhydrolase domain containing 1	NM_032604	84696	protein-coding	178.298	117.958	227.421	116.112	144.97	96.0588	143.673	177.688	171.523	174.559	119.047	164.295
ENSG00000144827	ABHD10	abhydrolase domain containing 10, depalmitoylase	NM_001272069	55347	protein-coding	1607.93	1284.86	1267.87	4069.67	2979.43	3292.5	2053.5	1951.48	2273.87	1386.89	3447.2	2092.95
ENSG00000106077	ABHD11	abhydrolase domain containing 11	NM_001145363	83451	protein-coding	3611.35	3645.29	3840.01	3221.48	3319.22	3244.47	4164.47	4054.98	4603.72	3698.89	3261.72	4274.39
ENSG00000100997	ABHD12	abhydrolase domain containing 12, lysophospholipase	NM_001042472	26090	protein-coding	3419.01	3594.56	4157.26	2954.67	2767.55	4379.78	5334.38	5504.21	5804.38	3723.61	3367.34	5547.66
ENSG00000131969	ABHD12B	abhydrolase domain containing 12B	NM_001206673	145447	protein-coding	25.9343	7.61022	13.6453	10.7053	22.3031	9.93711	2.05247	26.7045	0	15.7299	14.3152	9.58567
ENSG00000139826	ABHD13	abhydrolase domain containing 13	NM_032859	84945	protein-coding	1068.71	1084.46	833.5	1695.56	1651.08	1524.52	1048.81	862.762	926.7	995.555	1623.72	946.092
ENSG00000248487	ABHD14A	abhydrolase domain containing 14A	NM_015407	25864	protein-coding	45.385	59.6134	69.3635	79.0548	83.9646	70.3879	99.545	65.7342	61.9388	58.1206	77.8024	75.7394
ENSG00000114786	ABHD14A-ACY1	ABHD14A-ACY1 readthrough	NM_001316331	100526760	protein-coding	0	2.53674	1.13711	6.5879	4.59181	9.93711	4.10495	6.16258	0	1.22462	7.03894	3.42251
ENSG00000114779	ABHD14B	abhydrolase domain containing 14B	NM_001146314	84836	protein-coding	2894.92	2584.94	3538.68	1615.68	2288.03	3351.29	3774.5	4314.84	4435.77	3006.18	2418.34	4175.04
ENSG00000168792	ABHD15	abhydrolase domain containing 15	NM_198147	116236	protein-coding	967.133	877.712	803.935	517.973	718.947	828.921	1304.35	1254.09	1269.75	882.927	688.614	1276.06
ENSG00000204427	ABHD16A	abhydrolase domain containing 16A, phospholipase	NM_001177515	7920	protein-coding	54.0298	63.4185	27.2906	73.2904	93.1482	79.4969	50.2856	74.9781	39.3073	48.2463	81.9785	54.857
ENSG00000183260	ABHD16B	abhydrolase domain containing 16B	NM_080622	140701	protein-coding	0	0	0	0	0	0	0	0	0	0	0	0
ENSG00000129968	ABHD17A	abhydrolase domain containing 17A, depalmitoylase	NM_001130111	81926	protein-coding	2476.73	2881.74	2549.39	2949.73	3712.15	3797.63	3656.48	3927.62	4401.23	2635.95	3486.51	3995.11
ENSG00000107362	ABHD17B	abhydrolase domain containing 17B, depalmitoylase	NM_001025780	51104	protein-coding	456.012	417.294	259.26	469.388	407.359	561.447	507.987	559.768	572.934	377.522	479.398	546.897
ENSG00000136379	ABHD17C	abhydrolase domain containing 17C, depalmitoylase	NM_021214	58489	protein-coding	935.796	802.878	654.974	424.096	491.324	656.678	1097.05	1267.44	1219.72	797.883	524.032	1194.73
ENSG00000164074	ABHD18	abhydrolase domain containing 18	NM_001039717	80167	protein-coding	765.062	833.319	835.774	1117.47	899.339	805.734	515.171	635.773	646.784	811.385	940.849	599.243
ENSG00000140526	ABHD2	abhydrolase domain containing 2, acylglycerol lipase	NM_001416412	11057	protein-coding	3712.93	5088.7	4828.16	2330.47	2359.54	3408.43	4564.7	4744.16	3711.57	4543.26	2699.48	4340.14
ENSG00000158201	ABHD3	abhydrolase domain containing 3, phospholipase	NM_001308256	171586	protein-coding	389.015	313.287	468.488	800.43	625.798	617.757	706.051	650.153	728.972	390.263	681.328	695.059
ENSG00000100439	ABHD4	abhydrolase domain containing 4, N-acyl phospholipase B	NM_001392009	63874	protein-coding	1043.86	1061.63	801.661	643.967	730.754	1113.78	1005.71	1088.72	848.086	969.047	829.502	980.84
ENSG00000011198	ABHD5	abhydrolase domain containing 5, lysophosphatidic acid acyltransferase	NM_001355186	51099	protein-coding	2102.84	1738.93	2167.33	3205.84	2722.94	3614.63	2393.18	2266.8	2546.64	2003.03	3181.14	2402.21
ENSG00000163686	ABHD6	abhydrolase domain containing 6, acylglycerol lipase	NM_001320126	57406	protein-coding	251.779	206.744	197.857	143.287	147.594	187.149	294.53	280.398	227.506	218.793	159.343	267.478
ENSG00000127220	ABHD8	abhydrolase domain containing 8	NM_024527	79575	protein-coding	593.247	460.418	842.596	627.497	808.159	941.542	711.182	770.323	862.379	632.087	792.399	781.295
ENSG00000136754	ABI1	abl interactor 1	NM_001012750	10006	protein-coding	2176.32	2494.88	2362.91	2892.09	2123.39	3076.36	2329.56	2376.7	2350.1	2344.7	2697.28	2352.12
ENSG00000138443	ABI2	abl interactor 2	NM_001282925	10152	protein-coding	2352.46	2357.9	2010.41	1863.55	1986.29	2001.5	2133.55	2195.93	1824.81	2240.25	1950.45	2051.43
ENSG00000108798	ABI3	ABI family member 3	NM_001135186	51225	protein-coding	0	2.53674	0	0	0	0	0	0	0	0.84558	0	0
ENSG00000154175	ABI3BP	ABI family member 3 binding protein	NM_001349329	25890	protein-coding	19.4507	25.3674	10.234	22.2342	16.3993	20.7023	26.6822	12.3252	3.57339	18.3507	19.7786	14.1936
ENSG00000119328	ABITRAM	actin binding transcription modulator	NM_001410990	54942	protein-coding	1415.58	1567.7	1687.47	1964.84	1955.46	1661.15	1406.97	1470.8	1521.07	1556.92	1860.48	1466.28
ENSG00000097007	ABL1	ABL proto-oncogene 1, non-receptor tyrosine kinase	NM_005157	25	protein-coding	5078.8	5417.21	5431.96	3149.02	4031.61	4322.64	6164.61	6056.79	5102.81	5309.32	3834.42	5774.74
ENSG00000143322	ABL2	ABL proto-oncogene 2, non-receptor tyrosine kinase	NM_001136000	27	protein-coding	2573.98	3032.67	2873.47	1525.1	1549.41	1771.29	2524.54	2585.2	2220.27	2826.71	1615.27	2443.34
ENSG00000099204	ABLIM1	actin binding LIM protein 1	NM_001003407	3983	protein-coding	3181.27	4658.72	3833.19	2412.82	3033.22	3540.92	4427.19	4350.78	3254.17	3891.06	2995.65	4010.71
ENSG00000163995	ABLIM2	actin binding LIM protein family member 2	NM_001130083	84448	protein-coding	0	2.53674	4.54843	4.94092	7.21571	6.62474	16.4198	14.3794	7.14679	2.36172	6.26046	12.6486
ENSG00000173210	ABLIM3	actin binding LIM protein family member 3	NM_001301015	22885	protein-coding	459.253	334.85	405.947	271.751	360.785	481.95	577.771	710.751	756.368	400.017	371.495	681.63
ENSG00000175164	ABO	ABO, alpha 1-3-N-acetylgalactosaminyltransferase and alpha 1-3-galactosyltransferase	NM_001424372	28	protein-coding	0	0	0	0	1.31195	0	0	0	0	0	0.437315	0
ENSG00000159842	ABR	ABR activator of RhoGEF and GTPase	NM_001092	29	protein-coding	2370.83	2584.94	2773.4	2073.54	2648.16	2341.02	3258.3	3139.84	3043.34	2576.39	2354.24	3147.16
ENSG00000174429	ABRA	actin binding Rho activating protein	NM_139166	137735	protein-coding	0	7.61022	2.27421	0	4.59181	0	0	0	0	3.29481	1.5306	0
ENSG00000146386	ABRACL	ABRA C-terminal like	NM_021243	58527	protein-coding	659.164	682.383	770.959	1579.45	2295.25	1232.2	731.707	1021.96	1147.06	704.168	1702.3	966.909
ENSG00000163322	ABRAXAS1	abraxas 1, BRCA1 A complex subunit	NM_001345962	84142	protein-coding	324.179	242.259	396.85	658.79	692.708	493.543	266.822	318.4	271.578	321.096	615.014	285.6
ENSG00000213431	ABRAXAS1P1	ABRAXAS1 pseudogene 1	NA	100421580	pseudo	0	0	0	0	0	0	0	0	0	0	0	0
ENSG00000165660	ABRAXAS2	abraxas 2, BRISC complex subunit	NM_032182	23172	protein-coding	1094.64	1240.47	1188.28	1227	1041.03	1380.43	1084.73	1203.76	1014.84	1174.46	1216.15	1101.11
ENSG00000146109	ABT1	activator of basal transcription 1	NM_013375	29777	protein-coding	1767.86	1940.61	1583.99	4733.4	3784.97	4995.88	2069.92	2141.5	2286.97	1764.15	4504.75	2166.13
ENSG00000114626	ABTB1	ankyrin repeat and BTB domain containing 1	NM_032548	80325	protein-coding	116.704	116.69	231.97	104.583	158.09	112.621	180.618	110.926	179.861	155.121	125.098	157.135
ENSG00000166016	ABTB2	ankyrin repeat and BTB domain containing 2	NM_145804	25841	protein-coding	1410.18	1582.93	1048.41	844.074	1048.25	1310.87	2020.66	2031.6	1568.72	1347.17	1067.73	1873.66
ENSG00000151136	ABTB3	ankyrin repeat and BTB domain containing 3	NM_001017523	121551	protein-coding	110.221	88.7859	197.857	18.1167	21.6471	57.1384	68.7579	155.092	98.8639	132.288	32.3007	107.571
ENSG00000060971	ACAA1	acetyl-CoA acyltransferase 1	NM_001130410	30	protein-coding	1828.37	1750.35	1437.3	1652.74	1834.1	2143.93	2075.05	2009	2394.17	1672.01	1876.92	2159.41
ENSG00000167315	ACAA2	acetyl-CoA acyltransferase 2	NM_006111	10449	protein-coding	808.286	626.575	632.232	1692.27	1302.76	1922.83	1210.96	1107.21	1137.53	689.031	1639.29	1151.9
ENSG00000233585	ACAA2P1	ACAA2 pseudogene 1	NA	100420869	pseudo	6.48358	5.07348	4.54843	1.64697	0	1.65619	0	2.05419	2.38226	5.36849	1.10105	1.47882
ENSG00000278540	ACACA	acetyl-CoA carboxylase alpha	NM_000664	31	protein-coding	11847.7	12627.9	11658.8	8836.84	8761.83	11458.3	16046.2	15188.7	11764.8	12044.8	9685.67	14333.3
ENSG00000076555	ACACB	acetyl-CoA carboxylase beta	NM_001093	32	protein-coding	699.146	329.776	607.215	310.455	343.074	192.946	314.029	401.595	287.063	545.379	282.158	334.229
ENSG00000111271	ACAD10	acyl-CoA dehydrogenase family member 10	NM_001136538	80724	protein-coding	2407.57	2393.41	2583.51	2261.3	2467.77	2890.87	3003.8	3154.22	3127.91	2461.5	2539.98	3095.31
ENSG00000240303	ACAD11	acyl-CoA dehydrogenase family member 11	NM_032169	84129	protein-coding	39.9821	34.246	31.839	53.5267	44.6062	37.2642	45.1544	28.7587	34.5428	35.3557	45.1323	36.152
ENSG00000151498	ACAD8	acyl-CoA dehydrogenase family member 8	NM_014384	27034	protein-coding	2929.5	2196.82	2897.35	3579.7	3818.42	3073.88	2936.06	2707.43	3141.01	2674.55	3490.67	2928.17
ENSG00000177646	ACAD9	acyl-CoA dehydrogenase family member 9	NM_001410805	28976	protein-coding	3562.73	3257.17	3555.73	3252.77	3152.61	4029.5	3759.11	3880.37	4141.56	3458.54	3478.29	3927.01
ENSG00000287110	ACAD9-DT	ACAD9 divergent transcript	NR_186174	123706524	ncRNA	50.788	67.2236	40.9359	37.8804	34.1106	3.31237	17.446	26.7045	9.52905	52.9825	25.1011	17.8932
ENSG00000115361	ACADL	acyl-CoA dehydrogenase long chain	NM_001608	33	protein-coding	0	0	0	1.64697	0	0	2.05247	0	0	0	0.548992	0.684158
ENSG00000117054	ACADM	acyl-CoA dehydrogenase medium chain	NM_000016	34	protein-coding	1010.36	867.565	984.735	2152.6	1526.45	2334.39	1276.64	1259.22	1450.8	954.219	2004.48	1328.89
ENSG00000122971	ACADS	acyl-CoA dehydrogenase short chain	NM_000017	35	protein-coding	250.698	227.038	402.536	527.855	516.251	574.696	500.804	540.253	509.804	293.424	539.601	516.954
ENSG00000196177	ACADSB	acyl-CoA dehydrogenase short/branched chain	NM_001330174	36	protein-coding	1499.87	1500.48	1717.03	1504.51	1216.83	1539.42	1732.29	1645.41	1540.13	1572.46	1420.26	1639.28
ENSG00000072778	ACADVL	acyl-CoA dehydrogenase very long chain	NM_000018	37	protein-coding	6930.94	6494.05	8377.07	7410.56	8660.81	7025.54	7897.92	8092.5	9056.17	7267.35	7698.97	8348.86
ENSG00000157766	ACAN	aggrecan	NM_001135	176	protein-coding	0	0	0	0	0	1.65619	0	1.0271	0	0	0.552062	0.342366
ENSG00000072818	ACAP1	ArfGAP with coiled-coil, ankyrin repeat and PH domains 1	NM_014716	9744	protein-coding	189.104	235.917	152.372	195.166	224.999	106.824	128.28	91.4116	119.113	192.464	175.663	112.935
ENSG00000114331	ACAP2	ArfGAP with coiled-coil, ankyrin repeat and PH domains 2	NM_012287	23527	protein-coding	9580.56	10240.8	8522.62	7998.53	5680.73	8970.73	8210.92	7911.73	7311.16	9448	7550	7811.27
ENSG00000131584	ACAP3	ArfGAP with coiled-coil, ankyrin repeat and PH domains 3	NM_030649	116983	protein-coding	2570.74	3447.43	2799.56	3256.07	4149.69	2000.67	2354.19	2536.93	2715.78	2939.24	3135.48	2535.63
ENSG00000075239	ACAT1	acetyl-CoA acetyltransferase 1	NM_000019	38	protein-coding	3836.12	3367.52	3127.04	4035.09	2951.88	4542.92	4939.28	4886.93	5499.45	3443.56	3843.29	5108.55
ENSG00000120437	ACAT2	acetyl-CoA acetyltransferase 2	NM_001303253	39	protein-coding	2339.49	1944.41	1934.22	4880.81	3549.47	4779.75	3136.18	3336.01	3451.9	2072.71	4403.34	3308.03
ENSG00000182827	ACBD3	acyl-CoA binding domain containing 3	NM_022735	64746	protein-coding	3890.15	4089.22	3564.83	3732.87	3222.14	6072.4	5182.5	5075.91	5238.6	3848.07	4342.47	5165.67
ENSG00000234478	ACBD3-AS1	ACBD3 antisense RNA 1	NR_146443	107985353	ncRNA	7.56417	7.61022	7.95975	4.11744	15.7434	4.96856	5.13119	1.0271	3.57339	7.71138	8.27645	3.24389
ENSG00000181513	ACBD4	acyl-CoA binding domain containing 4	NM_001135704	79777	protein-coding	966.053	981.718	1056.37	774.902	1033.81	655.021	796.36	1055.86	906.451	1001.38	821.246	919.556
ENSG00000107897	ACBD5	acyl-CoA binding domain containing 5	NM_001042473	91452	protein-coding	1352.91	1672.98	1506.67	1750.73	1649.77	2032.97	1524.99	1671.09	1392.43	1510.85	1811.16	1529.5
ENSG00000230124	ACBD6	acyl-CoA binding domain containing 6	NM_032360	84320	protein-coding	2744.71	2973.06	2614.21	2514.93	2312.31	3125.22	2635.38	2797.81	3285.14	2777.33	2650.82	2906.11
ENSG00000176244	ACBD7	acyl-CoA binding domain containing 7	NM_001039844	414149	protein-coding	1515	1395.21	1407.74	1581.92	1431.33	1400.3	1851.33	1792.28	1955.84	1439.31	1471.19	1866.48
ENSG00000110455	ACCS	1-aminocyclopropane-1-carboxylate synthase homolog (inactive)	NM_001127219	84680	protein-coding	1020.08	977.913	1196.24	1129.82	1647.15	656.678	621.9	659.396	626.535	1064.74	1144.55	635.944
ENSG00000205126	ACCSL	1-aminocyclopropane-1-carboxylate synthase homolog (inactive) like	NM_001031854	390110	protein-coding	0	0	0	0	0	0	0	0	0	0	0	0
ENSG00000102977	ACD	ACD shelterin complex subunit and telomerase recruitment factor	NM_001082486	65057	protein-coding	1058.98	981.718	1224.66	673.613	886.876	857.904	1041.63	1118.51	1073.21	1088.46	806.131	1077.78
ENSG00000159640	ACE	angiotensin I converting enzyme	NM_000789	1636	protein-coding	238.812	291.725	311.567	186.932	229.591	240.975	351.999	333.807	282.298	280.701	219.166	322.701
ENSG00000130234	ACE2	angiotensin converting enzyme 2	NM_001371415	59272	protein-coding	0	0	0	0	0	0	0	0	0	0	0	0
ENSG00000225833	ACE2-DT	ACE2 divergent transcript	NR_126564	104798195	ncRNA	0	0	9.09686	0	0	0	0	0	0	3.03229	0	0
ENSG00000224353	ACE3P	angiotensin I converting enzyme 3, pseudogene	NA	100129123	pseudo	0	0	0	0	0	0	0	0	0	0	0	0
ENSG00000167769	ACER1	alkaline ceramidase 1	NM_133492	125981	protein-coding	410.627	428.709	161.469	307.161	178.425	388.376	292.478	264.991	307.312	333.602	291.32	288.26
ENSG00000177076	ACER2	alkaline ceramidase 2	NM_001010887	340485	protein-coding	317.695	377.974	443.472	345.041	259.765	458.763	460.78	458.085	273.96	379.714	354.523	397.609
ENSG00000078124	ACER3	alkaline ceramidase 3	NM_001300953	55331	protein-coding	3008.38	4888.3	3336.27	2552.81	2019.09	2466.89	3267.54	2960.09	3191.04	3744.32	2346.26	3139.56
ENSG00000087085	ACHE	acetylcholinesterase (Yt blood group)	NM_000665	43	protein-coding	23.7731	12.6837	34.1132	4.94092	3.93584	4.96856	20.5247	18.4877	16.6758	23.5233	4.61511	18.5628
ENSG00000100813	ACIN1	apoptotic chromatin condensation inducer 1	NM_001164814	22985	protein-coding	7027.12	7400.94	7370.73	7309.27	10225.3	6841.7	6741.35	6561.1	6343.97	7266.26	8125.43	6548.8
ENSG00000213088	ACKR1	atypical chemokine receptor 1 (Duffy blood group)	NM_001122951	2532	protein-coding	0	0	0	0	0	0	0	0	0	0	0	0
ENSG00000144648	ACKR2	atypical chemokine receptor 2	NM_001296	1238	protein-coding	347.952	350.07	418.455	117.759	149.562	276.583	643.451	433.435	429.998	372.159	181.301	502.295
ENSG00000144476	ACKR3	atypical chemokine receptor 3	NM_001047841	57007	protein-coding	4.32238	0	6.82264	8.23487	9.18362	6.62474	22.5772	39.0297	19.0581	3.71501	8.01441	26.8883
ENSG00000129048	ACKR4	atypical chemokine receptor 4	NM_016557	51554	protein-coding	21.6119	32.9776	31.839	9.05836	25.583	4.96856	4.10495	8.21678	7.14679	28.8095	13.2033	6.4895
ENSG00000131473	ACLY	ATP citrate lyase	NM_001096	47	protein-coding	26852.8	22410.8	22258.9	19385.7	17349.8	32998.7	31063.2	30403.1	28507.3	23840.8	23244.7	29991.2
ENSG00000153086	ACMSD	aminocarboxymuconate semialdehyde decarboxylase	NM_001307983	130013	protein-coding	5.40298	5.07348	11.3711	7.41139	9.8396	1.65619	0	6.16258	1.19113	7.28251	6.30239	2.45124
ENSG00000227411	ACNATP	acyl-CoA:amino acid N-acyltransferase, pseudogene	NA	347275	pseudo	0	0	0	0	0	0	0	0	0	0	0	0
ENSG00000122729	ACO1	aconitase 1	NM_001278352	48	protein-coding	1650.07	1499.21	1695.43	1177.59	935.418	2374.14	2801.63	2714.62	2720.54	1614.9	1495.72	2745.6
ENSG00000100412	ACO2	aconitase 2	NM_001098	50	protein-coding	4078.17	3594.56	3391.99	2507.52	2315.59	4418.7	4443.61	4576.74	4319.04	3688.24	3080.6	4446.46
ENSG00000235485	ACO2P1	ACO2 pseudogene 1	NA	441996	pseudo	0	0	0	0	0	0	0	0	0	0	0	0
ENSG00000102794	ACOD1	aconitate decarboxylase 1	NM_001258406	730249	protein-coding	0	0	0	0	0	0	0	0	0	0	0	0
ENSG00000184227	ACOT1	acyl-CoA thioesterase 1	NM_001037161	641371	protein-coding	1250.25	692.53	1261.05	3897.57	3095.54	5316.36	2306.98	2357.19	2404.89	1067.94	4103.15	2356.35
ENSG00000162390	ACOT11	acyl-CoA thioesterase 11	NM_015547	26027	protein-coding	32.4179	29.1725	39.7988	11.5288	24.927	18.218	18.4723	41.0839	28.5872	33.7964	18.2246	29.3811
ENSG00000172497	ACOT12	acyl-CoA thioesterase 12	NM_130767	134526	protein-coding	0	0	0	3.29395	0	0	0	0	0	0	1.09798	0
ENSG00000112304	ACOT13	acyl-CoA thioesterase 13	NM_001160094	55856	protein-coding	1355.07	1032.45	946.073	2098.25	1849.84	1725.75	1202.75	1234.57	1394.81	1111.2	1891.28	1277.38
ENSG00000119673	ACOT2	acyl-CoA thioesterase 2	NM_001364177	10965	protein-coding	2595.59	1908.9	2719.96	5869.82	6587.94	7779.93	5172.23	4886.93	5145.69	2408.15	6745.9	5068.28
ENSG00000177465	ACOT4	acyl-CoA thioesterase 4	NM_152331	122970	protein-coding	2163.35	1907.63	2312.88	6490.73	6559.73	6891.39	4577.02	4535.66	4894.36	2127.95	6647.28	4669.01
ENSG00000205669	ACOT6	acyl-CoA thioesterase 6	NM_001037162	641372	protein-coding	47.5462	60.8817	80.7346	96.348	106.268	40.5765	53.3643	76.0052	63.13	63.0542	81.0641	64.1665
ENSG00000097021	ACOT7	acyl-CoA thioesterase 7	NM_007274	11332	protein-coding	2853.85	2422.59	3030.39	1126.53	1059.4	1811.04	3235.73	3307.25	3688.93	2768.94	1332.32	3410.64
ENSG00000101473	ACOT8	acyl-CoA thioesterase 8	NM_005469	10005	protein-coding	1341.02	1461.16	1303.12	1775.44	1700.28	1924.49	1680.98	1764.55	1678.3	1368.44	1800.07	1707.94
ENSG00000123130	ACOT9	acyl-CoA thioesterase 9	NM_001033583	23597	protein-coding	1722.47	1638.73	1533.96	2662.33	2380.53	1882.25	2293.64	2305.83	2687.19	1631.72	2308.37	2428.89
ENSG00000161533	ACOX1	acyl-CoA oxidase 1	NM_001185039	51	protein-coding	6202.62	6700.8	6564.52	4721.88	3617.69	8059.83	8352.54	8504.36	8242.63	6489.31	5466.47	8366.51
ENSG00000168306	ACOX2	acyl-CoA oxidase 2	NM_003500	8309	protein-coding	347.952	657.015	665.208	256.928	306.995	264.99	620.873	577.229	596.757	556.725	276.304	598.286
ENSG00000087008	ACOX3	acyl-CoA oxidase 3, pristanoyl	NM_001101667	8310	protein-coding	570.555	767.364	652.7	390.333	566.105	549.854	751.206	743.618	718.252	663.539	502.097	737.692
ENSG00000153093	ACOXL	acyl-CoA oxidase like	NM_001105516	55289	protein-coding	4.32238	30.4409	12.5082	23.0576	30.8307	40.5765	59.5217	24.6503	34.5428	15.7571	31.4883	39.5716
ENSG00000204581	ACOXL-AS1	ACOXL antisense RNA 1	NR_122074	400997	ncRNA	0	2.53674	0	1.64697	6.55973	4.96856	0	8.21678	0	0.84558	4.39175	2.73893
ENSG00000143727	ACP1	acid phosphatase 1	NM_001040649	52	protein-coding	2860.34	2667.38	2881.43	4110.02	4826.65	4308.57	3244.96	2972.42	3637.72	2803.05	4415.08	3285.03
ENSG00000134575	ACP2	acid phosphatase 2, lysosomal	NM_001131064	53	protein-coding	2639.9	2590.01	2383.38	1393.34	1449.7	2206.87	3200.83	3356.55	3568.63	2537.76	1683.3	3375.34
ENSG00000014257	ACP3	acid phosphatase 3	NM_001099	55	protein-coding	41.0627	15.2204	20.4679	41.1744	25.583	34.7799	10.2624	26.7045	33.3517	25.5837	33.8457	23.4395
ENSG00000142513	ACP4	acid phosphatase 4	NM_033068	93650	protein-coding	6.48358	5.07348	5.68554	11.5288	10.4956	3.31237	1.02624	2.05419	4.76453	5.74753	8.44559	2.61499
ENSG00000102575	ACP5	acid phosphatase 5, tartrate resistant	NM_001111034	54	protein-coding	28.0955	17.7572	28.4277	51.0562	54.4458	8.28093	6.15742	4.10839	0	24.7601	37.9276	3.42194
ENSG00000162836	ACP6	acid phosphatase 6, lysophosphatidic	NM_001323625	51205	protein-coding	948.763	1093.33	1220.12	757.608	875.068	756.049	762.494	796	859.997	1087.4	796.242	806.164
ENSG00000183760	ACP7	acid phosphatase 7, tartrate resistant (putative)	NM_001004318	390928	protein-coding	79.9641	43.1246	143.276	45.2918	41.9823	26.499	73.8891	96.5471	50.0275	88.7881	37.9244	73.4879
ENSG00000100312	ACR	acrosin	NM_001097	49	protein-coding	6.48358	0	0	0	0	0	0	0	0	2.16119	0	0
ENSG00000111644	ACRBP	acrosin binding protein	NM_032489	84519	protein-coding	2.16119	10.147	0	4.94092	13.7754	4.96856	4.10495	8.21678	0	4.10272	7.89497	4.10724
ENSG00000175509	ACRP1	ACR pseudogene 1	NA	645529	pseudo	0	0	0	0	0	0	0	0	0	0	0	0
ENSG00000134940	ACRV1	acrosomal vesicle protein 1	NM_001612	56	protein-coding	41.0627	45.6613	9.09686	31.2925	37.3905	31.4675	23.6035	30.8129	26.2049	31.9403	33.3835	26.8738
ENSG00000103740	ACSBG1	acyl-CoA synthetase bubblegum family member 1	NM_001199377	23205	protein-coding	7.56417	25.3674	27.2906	15.6463	9.18362	2.48428	4.10495	4.10839	7.14679	20.074	9.10472	5.12004
ENSG00000130377	ACSBG2	acyl-CoA synthetase bubblegum family member 2	NM_001289177	81616	protein-coding	35.6597	31.7092	67.0893	46.1153	45.9181	20.7023	23.6035	14.3794	20.2492	44.8194	37.5786	19.4107
ENSG00000167107	ACSF2	acyl-CoA synthetase family member 2	NM_001288968	80221	protein-coding	1483.66	1212.56	1529.41	821.017	889.5	814.843	1162.73	1068.18	1316.2	1408.54	841.787	1182.37
ENSG00000176715	ACSF3	acyl-CoA synthetase family member 3	NM_001127214	197322	protein-coding	3018.1	3644.03	3166.84	1925.31	2701.95	1876.46	2666.16	2794.73	2672.9	3276.32	2167.91	2711.26
ENSG00000151726	ACSL1	acyl-CoA synthetase long chain family member 1	NM_001286708	2180	protein-coding	5425.67	3367.52	4006.03	3886.04	3239.85	4817.02	4911.57	4701.02	4737.13	4266.41	3980.97	4783.24
ENSG00000123983	ACSL3	acyl-CoA synthetase long chain family member 3	NM_001354158	2181	protein-coding	5653.68	5495.85	4821.33	5758.65	4093.27	6665.32	5691.51	5674.71	6108.12	5323.62	5505.75	5824.78
ENSG00000068366	ACSL4	acyl-CoA synthetase long chain family member 4	NM_001318509	2182	protein-coding	324.179	109.08	150.098	265.986	225.655	346.143	143.673	147.902	88.1437	194.452	279.261	126.573
ENSG00000197142	ACSL5	acyl-CoA synthetase long chain family member 5	NM_001387037	51703	protein-coding	3.24179	0	0	0.823487	6.55973	0.828093	0	0	0	1.0806	2.7371	0
ENSG00000164398	ACSL6	acyl-CoA synthetase long chain family member 6	NM_001009185	23305	protein-coding	0	0	13.6453	0	0	7.45284	13.3411	9.24387	7.14679	4.54843	2.48428	9.91058
ENSG00000223548	ACSL6-AS1	ACSL6 antisense RNA 1	NR_183256	101927693	ncRNA	0	0	0	0	0	0	0	0	0	0	0	0
ENSG00000166743	ACSM1	acyl-CoA synthetase medium chain family member 1	NM_001318890	116285	protein-coding	52.9492	60.8817	56.8554	52.7032	48.542	80.325	95.44	76.0052	70.2768	56.8954	60.5234	80.574
ENSG00000183747	ACSM2A	acyl-CoA synthetase medium chain family member 2A	NM_001010845	123876	protein-coding	0	0	0	0	0	0	0	0	0	0	0	0
ENSG00000066813	ACSM2B	acyl-CoA synthetase medium chain family member 2B	NM_001105069	348158	protein-coding	0	0	0	0	0	0	0	0	0	0	0	0
ENSG00000005187	ACSM3	acyl-CoA synthetase medium chain family member 3	NM_005622	6296	protein-coding	224.764	181.377	245.615	222.342	168.585	180.524	163.172	208.501	231.08	217.252	190.484	200.917
ENSG00000215009	ACSM4	acyl-CoA synthetase medium chain family member 4	NM_001080454	341392	protein-coding	0	0	0	0	0	0	0	0	0	0	0	0
ENSG00000183549	ACSM5	acyl-CoA synthetase medium chain family member 5	NM_001324371	54988	protein-coding	0	0	0	0	0	0	0	0	0	0	0	0
ENSG00000173124	ACSM6	acyl-CoA synthetase medium chain family member 6	NM_207321	142827	protein-coding	0	0	2.27421	0	1.31195	0	2.05247	2.05419	0	0.758071	0.437315	1.36889
ENSG00000154930	ACSS1	acyl-CoA synthetase short chain family member 1	NM_001252675	84532	protein-coding	1333.46	1515.7	1889.87	1267.35	1610.41	2625.05	3240.86	3904	4126.08	1579.68	1834.27	3756.98
ENSG00000131069	ACSS2	acyl-CoA synthetase short chain family member 2	NM_001076552	55902	protein-coding	2894.92	2370.58	2273.08	2141.89	2084.68	2638.3	2680.53	2726.94	2706.25	2512.86	2288.29	2704.57
ENSG00000111058	ACSS3	acyl-CoA synthetase short chain family member 3	NM_001330242	79611	protein-coding	793.158	608.817	808.483	601.969	471.645	1047.54	566.483	521.765	543.156	736.819	707.05	543.801
ENSG00000143632	ACTA1	actin alpha 1, skeletal muscle	NM_001100	58	protein-coding	17.2895	10.147	4.54843	27.1751	20.3352	2.48428	11.2886	2.05419	7.14679	10.6616	16.6648	6.82986
ENSG00000107796	ACTA2	actin alpha 2, smooth muscle	NM_001141945	59	protein-coding	226.925	149.668	244.478	329.395	270.261	316.331	163.172	229.043	238.226	207.024	305.329	210.147
ENSG00000180139	ACTA2-AS1	ACTA2 antisense RNA 1	NR_125373	100132116	ncRNA	1.0806	0	0	2.47046	4.59181	0	4.10495	0	0	0.360199	2.35409	1.36832
ENSG00000075624	ACTB	actin beta	NM_001101	60	protein-coding	314039	267535	302622	146645	133275	239310	329278	337872	366671	294732	173076	344607
ENSG00000169067	ACTBL2	actin beta like 2	NM_001017992	345651	protein-coding	0	0	0	0	3.93584	0	0	2.05419	0	0	1.31195	0.684731
ENSG00000229145	ACTBP1	ACTB pseudogene 1	NA	643309	pseudo	0	0	0	0	0	0	0	0	0	0	0	0
ENSG00000233125	ACTBP12	ACTB pseudogene 12	NA	100462767	pseudo	0	0	0	0	0	0	0	0	0	0	0	0
ENSG00000229001	ACTBP14	ACTB pseudogene 14	NA	389976	pseudo	6.48358	12.6837	0	0	0	0	0	0	0	6.38909	0	0
ENSG00000159251	ACTC1	actin alpha cardiac muscle 1	NM_001406482	70	protein-coding	0	2.53674	0	0	0	0	0	0	0	0.84558	0	0
ENSG00000184009	ACTG1	actin gamma 1	NM_001199954	71	protein-coding	108111	106388	105046	90211.4	68766.3	114669	112483	117023	117423	106515	91215.7	115643
ENSG00000226642	ACTG1P12	actin gamma 1 pseudogene 12	NA	100418921	pseudo	0	0	0	0	0	0	0	0	0	0	0	0
ENSG00000230581	ACTG1P14	actin gamma 1 pseudogene 14	NA	100418910	pseudo	8.64477	7.61022	6.82264	6.5879	5.24779	1.65619	2.05247	4.10839	0	7.69254	4.49729	2.05362
ENSG00000259904	ACTG1P15	actin gamma 1 pseudogene 15	NA	100418951	pseudo	17.2895	10.147	0	17.2932	9.8396	10.7652	0	1.0271	2.38226	9.1455	12.6327	1.13645
ENSG00000260298	ACTG1P16	actin gamma 1 pseudogene 16	NA	100418960	pseudo	0	0	2.27421	0	0	0	0	0	0	0.758071	0	0
ENSG00000237999	ACTG1P19	actin gamma 1 pseudogene 19	NA	644160	pseudo	0	0	0	0	0	0	0	0	0	0	0	0
ENSG00000232672	ACTG1P21	actin gamma 1 pseudogene 21	NA	100131291	pseudo	0	0	0	0	0	0	0	0	0	0	0	0
ENSG00000271615	ACTG1P22	actin gamma 1 pseudogene 22	NA	100131953	pseudo	0	0	0	0	0	0	0	0	0	0	0	0
ENSG00000230362	ACTG1P23	actin gamma 1 pseudogene 23	NA	442097	pseudo	0	0	0	0	0	0	0	0	0	0	0	0
ENSG00000226359	ACTG1P24	actin gamma 1 pseudogene 24	NA	441783	pseudo	0	7.61022	6.82264	9.05836	7.87168	4.96856	8.2099	0	2.38226	4.81095	7.29953	3.53072
ENSG00000163017	ACTG2	actin gamma 2, smooth muscle	NM_001199893	72	protein-coding	0	0	2.27421	9.88185	3.93584	0	4.10495	2.05419	4.76453	0.758071	4.6059	3.64122
ENSG00000288649	ACTL10	actin like 10	NM_001024675	170487	protein-coding	123.188	142.057	126.219	123.523	156.122	168.931	161.119	216.718	154.847	130.488	149.525	177.561
ENSG00000234667	ACTL11P	actin like 11, pseudogene	NA	389120	pseudo	0	5.07348	0	0	0	0	0	0	0	1.69116	0	0
ENSG00000136518	ACTL6A	actin like 6A	NM_004301	86	protein-coding	6184.25	6064.07	5661.66	16672.3	11459.9	16262.1	7706.01	8000.06	8615.45	5969.99	14798.1	8107.18
ENSG00000077080	ACTL6B	actin like 6B	NM_016188	51412	protein-coding	0	0	15.9195	0	0.655973	0	0	0	2.38226	5.3065	0.218658	0.794088
ENSG00000187003	ACTL7A	actin like 7A	NM_006687	10881	protein-coding	0	0	0	0	0	0	0	0	0	0	0	0
ENSG00000148156	ACTL7B	actin like 7B	NM_006686	10880	protein-coding	0	0	0	0	1.31195	0	0	0	0	0	0.437315	0
ENSG00000117148	ACTL8	actin like 8	NM_030812	81569	protein-coding	45.385	63.4185	38.6616	36.2334	20.9911	62.9351	22.5772	28.7587	40.4985	49.1551	40.0532	30.6115
ENSG00000181786	ACTL9	actin like 9	NM_178525	284382	protein-coding	0	0	0	0	0	0	0	0	0	0	0	0
ENSG00000188493	ACTMAP	actin maturation protease	NM_001353805	284325	protein-coding	886.089	777.51	907.412	478.446	657.941	597.055	622.926	640.909	649.167	857.004	577.814	637.667
ENSG00000072110	ACTN1	actinin alpha 1	NM_001102	87	protein-coding	12056.2	10518.6	10403.4	6739.42	7493.84	10088.7	12588.9	12458.7	10851.2	10992.7	8107.3	11966.2
ENSG00000259062	ACTN1-DT	ACTN1 divergent transcript	NR_073422	161159	ncRNA	7.56417	7.61022	25.0164	4.11744	8.52765	12.4214	13.3411	16.4336	10.7202	13.3969	8.35549	13.4983
ENSG00000077522	ACTN2	actinin alpha 2	NM_001103	88	protein-coding	95.0925	81.1756	225.147	215.754	215.159	342.83	330.448	240.341	307.312	133.805	257.914	292.7
ENSG00000248746	ACTN3	actinin alpha 3	NM_001104	89	protein-coding	0	2.53674	4.54843	3.29395	4.59181	0	0	2.05419	0	2.36172	2.62859	0.684731
ENSG00000130402	ACTN4	actinin alpha 4	NM_001322033	81	protein-coding	16325.6	16604.2	15975.2	8898.6	9820.57	13680.1	17347.5	17304.5	15986.2	16301.7	10799.8	16879.4
ENSG00000213493	ACTN4P1	actinin alpha 4 pseudogene 1	NA	344978	pseudo	4.32238	5.07348	2.27421	0	0	0	0	0	4.76453	3.89003	0	1.58818
ENSG00000229890	ACTP1	actin family pseudogene 1	NA	106480335	pseudo	0	0	0	0	0	0	0	0	0	0	0	0
ENSG00000131966	ACTR10	actin related protein 10	NM_018477	55860	protein-coding	2914.37	2931.2	2841.63	6788.01	5627.59	4981.81	4121.37	4068.33	4565.61	2895.73	5799.14	4251.77
ENSG00000138107	ACTR1A	actin related protein 1A	NM_005736	10121	protein-coding	9809.65	8813.9	7507.18	7352.09	7336.4	11502.2	12709.9	13430.3	13770.7	8710.24	8730.24	13303.6
ENSG00000233370	ACTR1AP1	ACTR1A pseudogene 1	NA	100287074	pseudo	0	0	0	0	0	1.65619	2.05247	0	0	0	0.552062	0.684158
ENSG00000115073	ACTR1B	actin related protein 1B	NM_005735	10120	protein-coding	2065.02	1678.05	2021.78	2981.85	3203.12	4014.59	3215.2	3179.89	3513.84	1921.62	3399.85	3302.98
ENSG00000138071	ACTR2	actin related protein 2	NM_001005386	10097	protein-coding	14431.4	15853.4	13456.5	13405.5	9965.54	21539.5	16520.4	16009.4	16847.4	14580.4	14970.2	16459
ENSG00000115091	ACTR3	actin related protein 3	NM_001277140	10096	protein-coding	5313.29	6419.22	5144.27	8092.41	4809.6	8914.42	6987.65	6954.47	7275.43	5625.59	7272.14	7072.52
ENSG00000133627	ACTR3B	actin related protein 3B	NM_001040135	57180	protein-coding	478.704	441.393	493.505	505.621	445.406	565.587	583.929	690.209	751.604	471.2	505.538	675.247
ENSG00000280263	ACTR3BP2	ACTR3B pseudogene 2	NM_001032412	440888	pseudo	0	0	0	0	0	0	0	0	0	0	0	0
ENSG00000106526	ACTR3C	actin related protein 3C	NM_001164458	653857	protein-coding	90.7701	117.958	171.703	363.158	365.377	314.675	125.201	103.737	116.731	126.811	347.737	115.223
ENSG00000232267	ACTR3P2	ACTR3 pseudogene 2	NA	100129013	pseudo	0	0	0	0	0	0	0	0	0	0	0	0
ENSG00000101442	ACTR5	actin related protein 5	NM_024855	79913	protein-coding	771.546	800.341	712.966	1034.3	892.124	1264.5	1174.02	1237.65	1282.85	761.618	1063.64	1231.51
ENSG00000075089	ACTR6	actin related protein 6	NM_022496	64431	protein-coding	1025.49	1164.36	958.581	3588.76	3277.24	2831.25	1392.6	1411.23	1547.28	1049.48	3232.42	1450.37
ENSG00000248915	ACTR6P1	ACTR6 pseudogene 1	NA	100421495	pseudo	0	0	0	0	0	0	0	0	0	0	0	0
ENSG00000113812	ACTR8	actin related protein 8	NM_001410774	93973	protein-coding	789.916	854.881	800.523	729.61	718.947	969.697	958.505	906.927	942.185	815.107	806.084	935.872
ENSG00000123165	ACTRT1	actin related protein T1	NM_138289	139741	protein-coding	0	0	0	0	0	0	0	0	0	0	0	0
ENSG00000169717	ACTRT2	actin related protein T2	NM_080431	140625	protein-coding	0	0	0	0	0	0	0	0	0	0	0	0
ENSG00000184378	ACTRT3	actin related protein T3	NM_032487	84517	protein-coding	49.7074	60.8817	26.1535	107.053	83.3086	139.948	43.102	66.7613	103.628	45.5809	110.103	71.1639
ENSG00000115170	ACVR1	activin A receptor type 1	NM_001105	90	protein-coding	473.301	370.364	440.06	293.161	300.436	441.373	457.702	455.004	514.569	427.908	344.99	475.758
ENSG00000135503	ACVR1B	activin A receptor type 1B	NM_001412774	91	protein-coding	2916.53	2592.55	3034.94	1782.85	1649.12	2735.19	3074.61	2769.05	2718.16	2848.01	2055.72	2853.94
ENSG00000123612	ACVR1C	activin A receptor type 1C	NM_001111031	130399	protein-coding	54.0298	32.9776	9.09686	6.5879	7.21571	18.218	22.5772	18.4877	17.867	32.0348	10.6739	19.644
ENSG00000121989	ACVR2A	activin A receptor type 2A	NM_001278579	92	protein-coding	226.925	166.156	247.889	310.455	169.241	267.474	143.673	133.523	270.387	213.657	249.057	182.528
ENSG00000114739	ACVR2B	activin A receptor type 2B	NM_001106	93	protein-coding	722.919	660.821	801.661	499.857	644.822	564.759	540.827	459.112	483.599	728.467	569.813	494.513
ENSG00000229589	ACVR2B-AS1	ACVR2B antisense RNA 1	NR_028389	100128640	ncRNA	64.8358	76.1022	100.065	38.7039	43.2942	48.8575	30.7871	63.68	52.4098	80.3345	43.6185	48.959
ENSG00000139567	ACVRL1	activin A receptor like type 1	NM_000020	94	protein-coding	2.16119	0	0	0	0	0	0	4.10839	0	0.720397	0	1.36946
ENSG00000243989	ACY1	aminoacylase 1	NM_000666	95	protein-coding	17.2895	22.8307	12.5082	31.2925	32.1427	14.0776	23.6035	28.7587	34.5428	17.5428	25.8376	28.9683
ENSG00000132744	ACY3	aminoacylase 3	NM_080658	91703	protein-coding	2.16119	2.53674	6.82264	8.23487	0.655973	4.96856	11.2886	19.5148	23.8226	3.84019	4.6198	18.2087
ENSG00000119640	ACYP1	acylphosphatase 1	NM_001107	97	protein-coding	387.934	438.856	407.084	1311.82	1213.55	710.504	421.783	348.186	420.469	411.291	1078.62	396.813
ENSG00000170634	ACYP2	acylphosphatase 2	NM_001320586	98	protein-coding	98.3342	92.591	155.784	267.633	223.031	163.134	184.723	122.225	161.994	115.57	217.933	156.314
ENSG00000196839	ADA	adenosine deaminase	NM_000022	100	protein-coding	270.149	156.009	194.445	47.7623	87.2444	56.3103	70.8104	117.089	104.82	206.868	63.7723	97.573
ENSG00000093072	ADA2	adenosine deaminase 2	NM_001282225	51816	protein-coding	58.3522	41.8562	26.1535	18.9402	35.4226	8.28093	8.2099	2.05419	2.38226	42.1206	20.8812	4.21545
ENSG00000164113	ADAD1	adenosine deaminase domain containing 1	NM_001159285	132612	protein-coding	0	0	0	0	0	0	0	0	0	0	0	0
ENSG00000267511	ADAD1P2	adenosine deaminase domain containing 1 pseudogene 2	NA	100422407	pseudo	2.16119	0	0	0	0	0	0	0	0	0.720397	0	0
ENSG00000140955	ADAD2	adenosine deaminase domain containing 2	NM_001145400	161931	protein-coding	61.594	0	7.95975	11.5288	15.0874	19.0461	10.2624	26.7045	41.6896	23.1846	15.2208	26.2188
ENSG00000168803	ADAL	adenosine deaminase like	NM_001012969	161823	protein-coding	928.232	889.127	822.128	1138.06	952.473	1045.88	712.209	708.697	771.853	879.829	1045.47	730.92
ENSG00000137845	ADAM10	ADAM metallopeptidase domain 10	NM_001110	102	protein-coding	5294.92	5611.27	4649.63	3864.63	3497.65	6074.89	6081.48	5934.57	5642.39	5185.27	4479.05	5886.15
ENSG00000073670	ADAM11	ADAM metallopeptidase domain 11	NM_001318933	4185	protein-coding	363.08	351.338	342.269	132.581	170.553	129.182	166.25	261.91	184.625	352.229	144.106	204.262
ENSG00000148848	ADAM12	ADAM metallopeptidase domain 12	NM_001288973	8038	protein-coding	17.2895	10.147	0	0	0	1.65619	0	2.05419	2.38226	9.1455	0.552062	1.47882
ENSG00000143537	ADAM15	ADAM metallopeptidase domain 15	NM_001261464	8751	protein-coding	21146.2	20975	21525.4	14103.9	16377	22878.5	25868.4	27065	28419.2	21215.5	17786.5	27117.5
ENSG00000151694	ADAM17	ADAM metallopeptidase domain 17	NM_001382777	6868	protein-coding	1228.64	1160.56	1118.91	1319.23	991.175	1415.21	1065.23	1102.08	813.543	1169.37	1241.87	993.617
ENSG00000168619	ADAM18	ADAM metallopeptidase domain 18	NM_001190956	8749	protein-coding	0	0	0	0	0	0	0	0	0	0	0	0
ENSG00000135074	ADAM19	ADAM metallopeptidase domain 19	NM_023038	8728	protein-coding	54.0298	35.5143	70.5006	13.1758	10.4956	14.9057	80.0465	71.8968	90.526	53.3483	12.859	80.8231
ENSG00000226469	ADAM1B	ADAM metallopeptidase domain 1B (pseudogene)	NA	100420505	pseudo	16.2089	35.5143	26.1535	32.9395	24.927	13.2495	26.6822	18.4877	16.6758	25.9589	23.7053	20.6153
ENSG00000104755	ADAM2	ADAM metallopeptidase domain 2	NM_001278113	2515	protein-coding	0	0	0	0	0	0	0	0	0	0	0	0
ENSG00000134007	ADAM20	ADAM metallopeptidase domain 20	NM_003814	8748	protein-coding	0	0	0	9.88185	9.18362	1.65619	12.3148	6.16258	1.19113	0	6.90722	6.55619
ENSG00000249162	ADAM20P3	ADAM metallopeptidase domain 20 pseudogene 3	NA	644325	pseudo	0	0	0	0	0	0	0	0	0	0	0	0
ENSG00000139985	ADAM21	ADAM metallopeptidase domain 21	NM_003813	8747	protein-coding	6.48358	2.53674	2.27421	18.9402	6.55973	15.7338	6.15742	4.10839	14.2936	3.76484	13.7446	8.18646
ENSG00000008277	ADAM22	ADAM metallopeptidase domain 22	NM_001324417	53616	protein-coding	492.752	299.335	318.39	394.45	252.55	433.921	450.518	363.592	257.284	370.159	360.307	357.132
ENSG00000114948	ADAM23	ADAM metallopeptidase domain 23	NM_001410985	8745	protein-coding	0	2.53674	2.27421	0	0	0	0	0	0	1.60365	0	0
ENSG00000214607	ADAM24P	ADAM metallopeptidase domain 24, pseudogene	NA	646479	pseudo	0	0	0	0	0	0	0	0	0	0	0	0
ENSG00000042980	ADAM28	ADAM metallopeptidase domain 28	NM_001304351	10863	protein-coding	0	0	2.27421	0	0	0	0	0	2.38226	0.758071	0	0.794088
ENSG00000168594	ADAM29	ADAM metallopeptidase domain 29	NM_001130703	11086	protein-coding	0	0	0	0	0	0	0	0	0	0	0	0
ENSG00000134249	ADAM30	ADAM metallopeptidase domain 30	NM_021794	11085	protein-coding	0	0	0	0	0	0	0	0	0	0	0	0
ENSG00000197140	ADAM32	ADAM metallopeptidase domain 32	NM_001313994	203102	protein-coding	28.0955	27.9041	47.7585	64.232	75.4369	28.9832	49.2594	34.9213	26.2049	34.586	56.2174	36.7952
ENSG00000149451	ADAM33	ADAM metallopeptidase domain 33	NM_001282447	80332	protein-coding	0	0	15.9195	1.64697	3.93584	0	0	0	0	5.3065	1.86094	0
ENSG00000260089	ADAM3B	ADAM metallopeptidase domain 3B (pseudogene)	NR_144553	1596	pseudo	0	7.61022	0	0	0	0	0	0	0	2.53674	0	0
ENSG00000196115	ADAM5	ADAM metallopeptidase domain 5 (pseudogene)	NM_001040073	255926	pseudo	0	0	0	0	0	0	0	0	0	0	0	0
ENSG00000069206	ADAM7	ADAM metallopeptidase domain 7	NM_003817	8756	protein-coding	0	5.07348	0	0	0	0	0	0	0	1.69116	0	0
ENSG00000253643	ADAM7-AS2	ADAM7 antisense RNA 2	NR_125809	101929315	ncRNA	0	0	0	0	0	0	0	0	0	0	0	0
ENSG00000151651	ADAM8	ADAM metallopeptidase domain 8	NM_001109	101	protein-coding	121.027	101.47	71.6378	102.936	186.952	37.2642	35.9183	79.0865	76.2324	98.0447	109.051	63.7457
ENSG00000168615	ADAM9	ADAM metallopeptidase domain 9	NM_001005845	8754	protein-coding	13368.1	16987.3	12244.4	7518.44	6476.42	10217	14750.1	14145.2	14094.7	14199.9	8070.62	14330
ENSG00000134028	ADAMDEC1	ADAM like decysin 1	NM_001145271	27299	protein-coding	0	0	0	0	0	0	0	0	0	0	0	0
ENSG00000154734	ADAMTS1	ADAM metallopeptidase with thrombospondin type 1 motif 1	NM_006988	9510	protein-coding	30.2567	2.53674	9.09686	16.4697	32.1427	18.218	20.5247	20.5419	16.6758	13.9634	22.2768	19.2475
ENSG00000142303	ADAMTS10	ADAM metallopeptidase with thrombospondin type 1 motif 10	NM_001282352	81794	protein-coding	34.5791	19.0255	115.985	17.2932	34.1106	4.96856	0	2.05419	0	56.5298	18.7908	0.684731
ENSG00000151388	ADAMTS12	ADAM metallopeptidase with thrombospondin type 1 motif 12	NM_001324511	81792	protein-coding	0	0	0	0	0	0	0	0	0	0	0	0
ENSG00000160323	ADAMTS13	ADAM metallopeptidase with thrombospondin type 1 motif 13	NM_139025	11093	protein-coding	626.746	554.277	839.185	368.099	625.142	183.837	442.308	347.159	394.265	673.403	392.359	394.577
ENSG00000138316	ADAMTS14	ADAM metallopeptidase with thrombospondin type 1 motif 14	NM_080722	140766	protein-coding	0	0	11.3711	1.64697	0.655973	0.828093	0	0	0	3.79036	1.04368	0
ENSG00000166106	ADAMTS15	ADAM metallopeptidase with thrombospondin type 1 motif 15	NM_139055	170689	protein-coding	1203.78	1716.1	1920.57	1487.22	1645.18	2394.84	1000.58	1029.15	932.656	1613.49	1842.41	987.463
ENSG00000145536	ADAMTS16	ADAM metallopeptidase with thrombospondin type 1 motif 16	NM_139056	170690	protein-coding	0	0	0	1.64697	0	1.65619	0	0	0	0	1.10105	0
ENSG00000250579	ADAMTS16-DT	ADAMTS16 divergent transcript	NR_109915	101929176	ncRNA	0	0	0	0	0	0	0	0	0	0	0	0
ENSG00000140470	ADAMTS17	ADAM metallopeptidase with thrombospondin type 1 motif 17	NM_139057	170691	protein-coding	8.64477	7.61022	9.09686	3.29395	11.8075	1.65619	24.6297	6.16258	8.33792	8.45061	5.58588	13.0434
ENSG00000140873	ADAMTS18	ADAM metallopeptidase with thrombospondin type 1 motif 18	NM_001326358	170692	protein-coding	0	0	9.09686	0	0.655973	0	0	0	0	3.03229	0.218658	0
ENSG00000145808	ADAMTS19	ADAM metallopeptidase with thrombospondin type 1 motif 19	NM_133638	171019	protein-coding	43.2238	25.3674	31.839	16.4697	22.9591	24.0147	46.1807	17.4607	26.2049	33.4767	21.1478	29.9487
ENSG00000249421	ADAMTS19-AS1	ADAMTS19 antisense RNA 1	NR_125748	103689846	ncRNA	31.3373	22.8307	29.5648	20.5872	16.3993	28.9832	27.7084	9.24387	16.6758	27.9109	21.9899	17.876
ENSG00000087116	ADAMTS2	ADAM metallopeptidase with thrombospondin type 1 motif 2	NM_014244	9509	protein-coding	8.64477	10.147	20.4679	0	0	0	0	2.05419	11.9113	13.0866	0	4.65517
ENSG00000173157	ADAMTS20	ADAM metallopeptidase with thrombospondin type 1 motif 20	NM_025003	80070	protein-coding	66.997	105.275	156.921	139.993	199.416	62.107	62.6005	54.4361	71.4679	109.731	133.839	62.8348
ENSG00000156140	ADAMTS3	ADAM metallopeptidase with thrombospondin type 1 motif 3	NM_014243	9508	protein-coding	47.5462	45.6613	29.5648	32.9395	26.8949	27.3271	16.4198	9.24387	26.2049	40.9241	29.0538	17.2895
ENSG00000158859	ADAMTS4	ADAM metallopeptidase with thrombospondin type 1 motif 4	NM_001320336	9507	protein-coding	38.9015	50.7348	0	19.7637	28.8628	14.9057	5.13119	17.4607	33.3517	29.8787	21.1774	18.6478
ENSG00000154736	ADAMTS5	ADAM metallopeptidase with thrombospondin type 1 motif 5	NM_007038	11096	protein-coding	0	0	0	0	0	0	0	0	0	0	0	0
ENSG00000049192	ADAMTS6	ADAM metallopeptidase with thrombospondin type 1 motif 6	NM_014273	11174	protein-coding	19.4507	62.1501	112.574	46.1153	51.1659	25.6709	35.9183	39.0297	34.5428	64.7248	40.984	36.4969
ENSG00000136378	ADAMTS7	ADAM metallopeptidase with thrombospondin type 1 motif 7	NM_014272	11173	protein-coding	996.31	1092.07	1269.01	327.748	410.639	197.914	613.69	612.15	540.774	1119.13	312.1	588.871
ENSG00000274376	ADAMTS7P1	ADAMTS7 pseudogene 1	NR_045529	390660	pseudo	4.32238	0	2.27421	0	0	0	0	0	0	2.19887	0	0
ENSG00000261143	ADAMTS7P3	ADAMTS7 pseudogene 3	NA	400406	pseudo	4.32238	0	10.234	0	2.62389	0	0	0	0	4.85212	0.874631	0
ENSG00000218052	ADAMTS7P4	ADAMTS7 pseudogene 4	NA	642935	pseudo	0	0	0	1.64697	0.655973	0	0	4.10839	0	0	0.767649	1.36946
ENSG00000134917	ADAMTS8	ADAM metallopeptidase with thrombospondin type 1 motif 8	NM_007037	11095	protein-coding	12.9672	0	81.8717	19.7637	17.0553	11.5933	8.2099	24.6503	9.52905	31.613	16.1374	14.1298
ENSG00000163638	ADAMTS9	ADAM metallopeptidase with thrombospondin type 1 motif 9	NM_001318781	56999	protein-coding	0	0	0	0	0	0	0	0	0	0	0	0
ENSG00000241158	ADAMTS9-AS1	ADAMTS9 antisense RNA 1	NR_110150	101929335	ncRNA	0	0	2.27421	0	0	0	0	0	0	0.758071	0	0
ENSG00000241684	ADAMTS9-AS2	ADAMTS9 antisense RNA 2	NR_038264	100507098	ncRNA	0	0	0	0	0	0	0	0	0	0	0	0
ENSG00000178031	ADAMTSL1	ADAMTS like 1	NM_001040272	92949	protein-coding	8.64477	0	0	0	0	0	0	0	0	2.88159	0	0
ENSG00000197859	ADAMTSL2	ADAMTS like 2	NM_001145320	9719	protein-coding	0	0	0	0	0	0	0	4.10839	0	0	0	1.36946
ENSG00000156218	ADAMTSL3	ADAMTS like 3	NM_001301110	57188	protein-coding	17.2895	76.1022	25.0164	4.94092	2.62389	14.9057	45.1544	86.2762	47.6453	39.4694	7.49016	59.692
ENSG00000143382	ADAMTSL4	ADAMTS like 4	NM_001288607	54507	protein-coding	421.432	300.604	664.071	244.576	311.587	162.306	383.813	346.132	350.193	462.036	239.49	360.046
ENSG00000237781	ADAMTSL4-AS2	ADAMTSL4 antisense RNA 2	NR_187269	100289061	ncRNA	12.9672	5.07348	39.7988	6.5879	15.7434	0.828093	5.13119	8.21678	11.9113	19.2798	7.71978	8.41976
ENSG00000185761	ADAMTSL5	ADAMTS like 5	NM_001367197	339366	protein-coding	694.823	433.782	610.627	289.868	475.581	274.099	613.69	573.12	518.142	579.744	346.516	568.317
ENSG00000105963	ADAP1	ArfGAP with dual PH domains 1	NM_001284308	11033	protein-coding	417.11	323.434	285.414	399.391	467.053	536.604	589.06	649.125	802.823	341.986	467.683	680.336
ENSG00000184060	ADAP2	ArfGAP with dual PH domains 2	NM_001346712	55803	protein-coding	198.83	153.473	225.147	75.7608	115.451	132.495	209.352	173.579	207.257	192.483	107.902	196.73
ENSG00000160710	ADAR	adenosine deaminase RNA specific	NM_001025107	103	protein-coding	20603.7	19431.4	19853.9	10852.7	12474.6	16009.5	21352.9	20889.1	18135	19963	13112.3	20125.7
ENSG00000197381	ADARB1	adenosine deaminase RNA specific B1	NM_001033049	104	protein-coding	743.45	698.872	537.852	443.86	477.548	352.768	689.631	559.768	608.668	660.058	424.725	619.356
ENSG00000185736	ADARB2	adenosine deaminase RNA specific B2 (inactive)	NM_018702	105	protein-coding	29.1761	7.61022	23.8793	20.5872	39.3584	17.3899	41.0495	21.569	17.867	20.2219	25.7785	26.8285
ENSG00000205696	ADARB2-AS1	ADARB2 antisense RNA 1	NM_001098830	642394	ncRNA	0	0	0	0	0	0	2.05247	0	0	0	0	0.684158
ENSG00000065457	ADAT1	adenosine deaminase tRNA specific 1	NM_001324444	23536	protein-coding	3086.18	3358.64	2953.07	3381.24	3184.09	3905.29	3576.44	3507.54	3192.23	3132.63	3490.21	3425.4
ENSG00000189007	ADAT2	adenosine deaminase tRNA specific 2	NM_001286259	134637	protein-coding	511.122	394.463	493.505	419.979	498.54	322.956	251.428	242.395	290.636	466.363	413.825	261.486
ENSG00000213638	ADAT3	adenosine deaminase tRNA specific 3	NM_001329533	113179	protein-coding	302.567	254.942	181.937	293.985	451.31	404.109	356.104	444.733	471.688	246.482	383.135	424.175
ENSG00000063761	ADCK1	aarF domain containing kinase 1	NM_001142545	57143	protein-coding	741.289	686.188	741.394	566.559	589.064	805.734	919.508	935.686	859.997	722.957	653.786	905.064
ENSG00000133597	ADCK2	aarF domain containing kinase 2	NM_052853	90956	protein-coding	801.802	923.373	935.839	1143.82	1168.29	1720.78	1519.86	1644.38	1600.88	887.005	1344.3	1588.37
ENSG00000173137	ADCK5	aarF domain containing kinase 5	NM_174922	203054	protein-coding	525.17	402.073	504.876	578.912	739.282	455.451	603.427	576.202	625.344	477.373	591.215	601.658
ENSG00000164742	ADCY1	adenylate cyclase 1	NM_001281768	107	protein-coding	170.734	281.578	186.486	200.107	200.072	260.021	329.422	354.349	229.888	212.933	220.067	304.553
ENSG00000143199	ADCY10	adenylate cyclase 10	NM_001167749	55811	protein-coding	10.806	1.26837	47.7585	144.934	162.025	79.4969	6.15742	2.05419	28.5872	19.9443	128.819	12.2663
ENSG00000078295	ADCY2	adenylate cyclase 2	NM_020546	108	protein-coding	52.9492	10.147	70.5006	46.1153	48.542	63.7631	10.2624	14.3794	7.14679	44.5323	52.8068	10.5962
ENSG00000138031	ADCY3	adenylate cyclase 3	NM_001320613	109	protein-coding	1271.86	807.951	1122.32	476.799	588.408	458.763	1088.84	1041.48	824.263	1067.38	507.99	984.859
ENSG00000129467	ADCY4	adenylate cyclase 4	NM_001198568	196883	protein-coding	21.6119	22.8307	22.7421	19.7637	11.1515	4.96856	0	6.16258	4.76453	22.3949	11.9613	3.64237
ENSG00000173175	ADCY5	adenylate cyclase 5	NM_001199642	111	protein-coding	21.6119	20.2939	11.3711	6.5879	13.7754	3.31237	0	1.0271	0	17.759	7.8919	0.342366
ENSG00000174233	ADCY6	adenylate cyclase 6	NM_001390830	112	protein-coding	8586.42	10046.8	8568.1	7471.5	8360.38	7501.69	9371.6	9441.08	8339.11	9067.09	7777.86	9050.6
ENSG00000257660	ADCY6-DT	ADCY6 divergent transcript	NR_110019	100506125	ncRNA	6.48358	10.147	14.7824	41.1744	38.0464	19.8742	22.5772	14.3794	16.6758	10.471	33.0317	17.8775
ENSG00000121281	ADCY7	adenylate cyclase 7	NM_001114	113	protein-coding	0	7.61022	4.54843	1.64697	11.8075	6.62474	4.10495	0	0	4.05288	6.69308	1.36832
ENSG00000155897	ADCY8	adenylate cyclase 8	NM_001115	114	protein-coding	0	0	0	0	0	0	0	0	0	0	0	0
ENSG00000162104	ADCY9	adenylate cyclase 9	NM_001116	115	protein-coding	4293.21	4079.08	4422.21	5072.68	6390.49	7913.26	5186.6	5179.65	4209.46	4264.83	6458.81	4858.57
ENSG00000141433	ADCYAP1	adenylate cyclase activating polypeptide 1	NM_001099733	116	protein-coding	0	0	0	0	0	0	0	0	0	0	0	0
ENSG00000078549	ADCYAP1R1	ADCYAP receptor type I	NM_001118	117	protein-coding	0	0	6.82264	0	0	0	0	0	0	2.27421	0	0
ENSG00000087274	ADD1	adducin 1	NM_001119	118	protein-coding	8120.68	8602.08	8603.35	5534.66	6056.6	8521.9	10644.1	10344.9	10378.3	8442.04	6704.39	10455.8
ENSG00000075340	ADD2	adducin 2	NM_001185054	119	protein-coding	0	2.53674	2.27421	0	0.655973	3.31237	0	0	2.38226	1.60365	1.32278	0.794088
ENSG00000148700	ADD3	adducin 3	NM_001121	120	protein-coding	1420.98	1051.48	958.581	1278.05	993.143	1247.11	2128.42	1845.69	1775.98	1143.68	1172.77	1916.7
ENSG00000203876	ADD3-AS1	ADD3 antisense RNA 1	NR_038943	100505933	ncRNA	0	0	2.27421	0.823487	0.655973	1.65619	0	0	0	0.758071	1.04522	0
ENSG00000118492	ADGB	androglobin	NM_024694	79747	protein-coding	0	0	6.82264	3.29395	1.31195	0	0	0	0	2.27421	1.5353	0
ENSG00000237468	ADGB-DT	ADGB divergent transcript	NR_125860	101928661	ncRNA	0	0	0	0	0	0	0	0	0	0	0	0
ENSG00000197177	ADGRA1	adhesion G protein-coupled receptor A1	NM_001083909	84435	protein-coding	0	0	0	0	0.655973	6.62474	2.05247	2.05419	4.76453	0	2.42691	2.95706
ENSG00000020181	ADGRA2	adhesion G protein-coupled receptor A2	NM_032777	25960	protein-coding	62.6746	35.5143	15.9195	33.763	25.583	19.0461	69.7841	41.0839	29.7783	38.0361	26.1307	46.8821
ENSG00000152990	ADGRA3	adhesion G protein-coupled receptor A3	NM_145290	166647	protein-coding	1614.41	1656.49	1535.09	1005.48	936.73	1319.98	1628.64	1550.92	1440.08	1602	1087.4	1539.88
ENSG00000256616	ADGRA3P1	ADGRA3 pseudogene 1	NA	100996333	pseudo	10.806	2.53674	0	0	2.62389	4.96856	0	0	0	4.44757	2.53082	0
ENSG00000181790	ADGRB1	adhesion G protein-coupled receptor B1	NM_001391985	575	protein-coding	45.385	40.5878	122.808	16.4697	55.7577	26.499	12.3148	14.3794	26.2049	69.5935	32.9088	17.633
ENSG00000121753	ADGRB2	adhesion G protein-coupled receptor B2	NM_001294335	576	protein-coding	3252.59	2208.23	3680.82	2934.09	3639.34	2726.08	3157.73	3118.27	2827.75	3047.21	3099.84	3034.58
ENSG00000135298	ADGRB3	adhesion G protein-coupled receptor B3	NM_001704	577	protein-coding	0	10.147	2.27421	0	0	0	0	2.05419	0	4.14039	0	0.684731
ENSG00000111452	ADGRD1	adhesion G protein-coupled receptor D1	NM_001330497	283383	protein-coding	0	2.53674	12.5082	1.64697	3.93584	0	0	12.3252	0	5.01497	1.86094	4.10839
ENSG00000180264	ADGRD2	adhesion G protein-coupled receptor D2	NM_001161808	347088	protein-coding	0	0	0	0	0	0	0	0	0	0	0	0
ENSG00000174837	ADGRE1	adhesion G protein-coupled receptor E1	NM_001256252	2015	protein-coding	3.24179	7.61022	0	1.64697	1.31195	0	16.4198	2.05419	7.14679	3.61734	0.986307	8.54026
ENSG00000127507	ADGRE2	adhesion G protein-coupled receptor E2	NM_001271052	30817	protein-coding	54.0298	93.8593	15.9195	4.94092	14.4314	11.5933	24.6297	28.7587	7.14679	54.6029	10.3219	20.1784
ENSG00000131355	ADGRE3	adhesion G protein-coupled receptor E3	NM_001289158	84658	protein-coding	0	0	0	0	0	0	0	0	0	0	0	0
ENSG00000123146	ADGRE5	adhesion G protein-coupled receptor E5	NM_001025160	976	protein-coding	908.781	1255.69	904	300.573	428.35	495.2	1017	1063.05	846.894	1022.82	408.041	975.647
ENSG00000153292	ADGRF1	adhesion G protein-coupled receptor F1	NM_025048	266977	protein-coding	280.955	315.824	316.116	112.818	107.58	140.776	80.0465	88.3304	97.6728	304.298	120.391	88.6832
ENSG00000173567	ADGRF3	adhesion G protein-coupled receptor F3	NM_001145168	165082	protein-coding	6.48358	2.53674	18.1937	18.9402	15.0874	12.4214	10.2624	18.4877	7.14679	9.07134	15.483	11.9656
ENSG00000153294	ADGRF4	adhesion G protein-coupled receptor F4	NM_001347855	221393	protein-coding	0	2.53674	0	0	2.62389	0	0	0	0	0.84558	0.874631	0
ENSG00000069122	ADGRF5	adhesion G protein-coupled receptor F5	NM_001098518	221395	protein-coding	23.7731	22.8307	9.09686	3.29395	11.8075	9.93711	8.2099	12.3252	0	18.5669	8.34619	6.84502
ENSG00000227582	ADGRF5P1	adhesion G protein-coupled receptor F5 pseudogene 1	NA	389740	pseudo	27.0149	13.9521	20.4679	18.9402	14.4314	9.10902	8.2099	20.5419	16.6758	20.4783	14.1602	15.1426
ENSG00000205336	ADGRG1	adhesion G protein-coupled receptor G1	NM_001145770	9289	protein-coding	8292.49	9786.74	9007.03	4910.45	6150.4	8604.71	11853	12158.8	10926.2	9028.75	6555.19	11646
ENSG00000173698	ADGRG2	adhesion G protein-coupled receptor G2	NM_001079858	10149	protein-coding	41.0627	81.1756	65.9522	42.8213	45.9181	33.1237	32.8396	36.9755	42.8807	62.7302	40.6211	37.5653
ENSG00000182885	ADGRG3	adhesion G protein-coupled receptor G3	NM_001308360	222487	protein-coding	0	0	17.0566	9.88185	3.27987	3.31237	0	2.05419	7.14679	5.68554	5.49136	3.06699
ENSG00000156920	ADGRG4	adhesion G protein-coupled receptor G4	NM_153834	139378	protein-coding	0	0	0	0	0	0	0	0	0	0	0	0
ENSG00000159618	ADGRG5	adhesion G protein-coupled receptor G5	NM_001304376	221188	protein-coding	0	0	0	0	0	4.96856	0	0	0	0	1.65619	0
ENSG00000112414	ADGRG6	adhesion G protein-coupled receptor G6	NM_001032394	57211	protein-coding	2886.27	3181.07	2308.33	2141.07	1591.39	2821.31	4180.89	4148.45	3443.56	2791.89	2184.59	3924.3
ENSG00000144820	ADGRG7	adhesion G protein-coupled receptor G7	NM_001308362	84873	protein-coding	0	0	0	0	1.31195	0	0	0	0	0	0.437315	0
ENSG00000072071	ADGRL1	adhesion G protein-coupled receptor L1	NM_001008701	22859	protein-coding	6704.02	6100.86	6465.59	2805.62	3746.26	3553.35	4857.18	4994.77	4310.7	6423.49	3368.41	4720.89
ENSG00000267169	ADGRL1-AS1	ADGRL1 antisense RNA 1	NR_045214	100507373	ncRNA	74.5611	272.699	135.316	137.522	143.002	69.5598	51.3119	82.1678	66.7034	160.859	116.695	66.7277
ENSG00000117114	ADGRL2	adhesion G protein-coupled receptor L2	NM_001297704	23266	protein-coding	71.3193	68.492	47.7585	9.05836	7.87168	29.8113	153.936	122.225	102.437	62.5233	15.5805	126.199
ENSG00000150471	ADGRL3	adhesion G protein-coupled receptor L3	NM_001322246	23284	protein-coding	19.4507	32.9776	18.1937	27.9986	28.8628	57.1384	42.0757	3.08129	23.8226	23.5407	37.9999	22.9932
ENSG00000162618	ADGRL4	adhesion G protein-coupled receptor L4	NM_022159	64123	protein-coding	0	0	0	0	0	0	0	0	0	0	0	0
ENSG00000164199	ADGRV1	adhesion G protein-coupled receptor V1	NM_032119	84059	protein-coding	1098.97	1083.19	919.92	684.318	617.271	527.495	946.191	975.742	843.321	1034.02	609.695	921.751
ENSG00000187758	ADH1A	alcohol dehydrogenase 1A (class I), alpha polypeptide	NM_000667	124	protein-coding	0	0	0	0	1.31195	0	0	0	0	0	0.437315	0
ENSG00000196616	ADH1B	alcohol dehydrogenase 1B (class I), beta polypeptide	NM_000668	125	protein-coding	0	0	0	0	0	0	0	0	0	0	0	0
ENSG00000248144	ADH1C	alcohol dehydrogenase 1C (class I), gamma polypeptide	NM_000669	126	protein-coding	4.32238	0	20.4679	4.94092	1.31195	1.65619	0	0	0	8.26344	2.63635	0
ENSG00000198099	ADH4	alcohol dehydrogenase 4 (class II), pi polypeptide	NM_000670	127	protein-coding	0	0	0	0.823487	0	0	0	0	0	0	0.274496	0
ENSG00000197894	ADH5	alcohol dehydrogenase 5 (class III), chi polypeptide	NM_000671	128	protein-coding	2796.58	3182.34	3229.38	8116.29	6141.22	7118.29	4624.22	4796.54	5240.98	3069.44	7125.27	4887.25
ENSG00000232676	ADH5P2	ADH5 pseudogene 2	NA	343296	pseudo	0	0	0	0	0	0	0	0	0	0	0	0
ENSG00000223694	ADH5P3	ADH5 pseudogene 3	NA	100131810	pseudo	0	0	0	0	0	0	0	0	0	0	0	0
ENSG00000234865	ADH5P5	ADH5 pseudogene 5	NA	115945146	pseudo	0	0	0	0	0	0	0	0	0	0	0	0
ENSG00000172955	ADH6	alcohol dehydrogenase 6 (class V)	NM_000672	130	protein-coding	0	0	6.82264	1.64697	1.31195	4.96856	0	0	0	2.27421	2.64249	0
ENSG00000196344	ADH7	alcohol dehydrogenase 7 (class IV), mu or sigma polypeptide	NM_000673	131	protein-coding	0	2.53674	0	0	0	0	0	0	0	0.84558	0	0
ENSG00000147576	ADHFE1	alcohol dehydrogenase iron containing 1	NM_144650	137872	protein-coding	116.704	64.6868	175.115	68.3494	85.9325	53.826	35.9183	44.1652	80.9969	118.835	69.3693	53.6935
ENSG00000182551	ADI1	acireductone dioxygenase 1	NM_001306077	55256	protein-coding	3193.16	3352.3	3039.49	5749.59	3872.21	6457.47	4242.46	4148.45	5044.44	3194.98	5359.76	4478.45
ENSG00000258369	ADI1P3	acireductone dioxygenase 1 pseudogene 3	NA	100288129	pseudo	0	0	0	0	0	0	0	0	0	0	0	0
ENSG00000182035	ADIG	adipogenin	NM_001393816	149685	protein-coding	0	0	0	1.64697	1.31195	0	0	0	0	0	0.986307	0
ENSG00000181092	ADIPOQ	adiponectin, C1Q and collagen domain containing	NM_001177800	9370	protein-coding	12.9672	17.7572	20.4679	11.5288	12.4635	36.4361	12.3148	21.569	67.8945	17.0641	20.1428	33.9261
ENSG00000226482	ADIPOQ-AS1	ADIPOQ antisense RNA 1	NR_046662	100874095	ncRNA	21.6119	0	0	0	1.31195	0	0	0	0	7.20397	0.437315	0
ENSG00000159346	ADIPOR1	adiponectin receptor 1	NM_001290553	51094	protein-coding	7292.94	6788.31	6677.09	5329.61	5408.5	7886.76	8554.71	7836.75	8189.03	6919.45	6208.29	8193.5
ENSG00000006831	ADIPOR2	adiponectin receptor 2	NM_001375363	79602	protein-coding	6039.45	4727.21	5308.02	5532.19	4986.71	7042.93	6526.87	6727.49	6494.05	5358.23	5853.94	6582.8
ENSG00000148671	ADIRF	adipogenesis regulatory factor	NM_006829	10974	protein-coding	0	0	0	0	0	0	0	0	0	0	0	0
ENSG00000101220	ADISSP	adipose secreted signaling protein	NM_001039140	54976	protein-coding	752.095	960.156	666.345	702.435	792.416	1033.46	1031.37	1165.76	1238.78	792.865	842.77	1145.3
ENSG00000156110	ADK	adenosine kinase	NM_001123	132	protein-coding	5521.85	5375.35	4300.54	9703.97	7442.67	7844.52	7569.52	7725.82	8816.76	5065.91	8330.39	8037.37
ENSG00000148926	ADM	adrenomedullin	NM_001124	133	protein-coding	1017.92	606.281	664.071	513.856	643.51	481.122	1469.57	1537.56	1679.5	762.758	546.163	1562.21
ENSG00000128165	ADM2	adrenomedullin 2	NM_001253845	79924	protein-coding	594.328	631.648	902.863	355.746	667.125	665.787	864.092	907.954	805.205	709.613	562.886	859.083
ENSG00000224420	ADM5	adrenomedullin 5 (putative)	NM_001101340	199800	protein-coding	58.3522	109.08	108.025	77.4078	116.763	46.3732	58.4955	57.5174	129.833	91.819	80.1814	81.9488
ENSG00000101126	ADNP	activity dependent neuroprotector homeobox	NM_001282531	23394	protein-coding	8367.06	9502.62	9463.01	5722.41	6445.59	7917.4	9020.62	8407.82	6907.37	9110.9	6695.13	8111.94
ENSG00000101544	ADNP2	ADNP homeobox 2	NM_014913	22850	protein-coding	2561.01	2518.98	2207.13	1455.93	1701.59	2371.66	2750.32	2705.37	2491.85	2429.04	1843.06	2649.18
ENSG00000259456	ADNP-AS1	ADNP antisense RNA 1	NR_110007	101927631	ncRNA	133.994	81.1756	98.9283	55.1736	92.4922	29.8113	30.7871	36.9755	47.6453	104.699	59.1591	38.4693
ENSG00000181915	ADO	2-aminoethanethiol dioxygenase	NM_032804	84890	protein-coding	1733.28	1371.11	1432.76	1338.99	1319.16	2228.4	2076.08	1871.37	2136.89	1512.38	1628.85	2028.11
ENSG00000163485	ADORA1	adenosine A1 receptor	NM_000674	134	protein-coding	189.104	93.8593	172.84	117.759	108.236	192.118	205.247	215.69	204.875	151.935	139.371	208.604
ENSG00000128271	ADORA2A	adenosine A2a receptor	NM_000675	135	protein-coding	6.48358	5.07348	2.27421	19.7637	22.9591	9.93711	4.10495	1.0271	0	4.61042	17.5533	1.71068
ENSG00000178803	ADORA2A-AS1	ADORA2A antisense RNA 1	NM_001039784	646023	ncRNA	2.16119	19.0255	11.3711	13.9993	29.5188	10.7652	0	0	2.38226	10.8526	18.0944	0.794088
ENSG00000170425	ADORA2B	adenosine A2b receptor	NM_000676	136	protein-coding	56.191	7.61022	27.2906	23.8811	37.3905	43.0608	14.3673	39.0297	26.2049	30.3639	34.7775	26.534
ENSG00000282608	ADORA3	adenosine A3 receptor	NM_000677	140	protein-coding	0	0	0	0	0	0	0	0	0	0	0	0
ENSG00000159322	ADPGK	ADP dependent glucokinase	NM_001365223	83440	protein-coding	2679.88	2510.1	2171.87	2435.05	2306.4	2394.02	2104.81	2195.93	2219.08	2453.95	2378.49	2173.27
ENSG00000260898	ADPGK-AS1	ADPGK antisense RNA 1	NR_040107	100287559	ncRNA	2.16119	2.53674	22.7421	8.23487	3.27987	0	0	1.0271	0	9.14669	3.83825	0.342366
ENSG00000144843	ADPRH	ADP-ribosylarginine hydrolase	NM_001125	141	protein-coding	274.471	224.501	95.517	238.811	305.028	417.359	247.323	294.777	294.209	198.163	320.399	278.77
ENSG00000153531	ADPRHL1	ADP-ribosylhydrolase like 1	NM_001003399	113622	protein-coding	746.692	882.785	1006.34	1136.41	1360.49	1840.85	1536.28	1318.79	1405.54	878.606	1445.92	1420.2
ENSG00000170222	ADPRM	ADP-ribose/CDP-alcohol diphosphatase, manganese dependent	NM_020233	56985	protein-coding	183.701	164.888	188.76	224.812	230.247	207.851	75.9415	133.523	135.789	179.116	220.97	115.084
ENSG00000116863	ADPRS	ADP-ribosylserine hydrolase	NM_017825	54936	protein-coding	1307.52	1312.76	965.404	1021.95	1084.32	1690.14	1656.35	1826.18	1982.04	1195.23	1265.47	1821.52
ENSG00000120907	ADRA1A	adrenoceptor alpha 1A	NM_000680	148	protein-coding	0	0	0	0	0	0	0	0	0	0	0	0
ENSG00000170214	ADRA1B	adrenoceptor alpha 1B	NM_000679	147	protein-coding	17.2895	22.8307	31.839	7.41139	17.0553	29.8113	12.3148	16.4336	14.2936	23.9864	18.0927	14.3473
ENSG00000171873	ADRA1D	adrenoceptor alpha 1D	NM_000678	146	protein-coding	0	0	0	0	0	0	0	0	0	0	0	0
ENSG00000150594	ADRA2A	adrenoceptor alpha 2A	NM_000681	150	protein-coding	328.501	268.894	513.972	121.876	171.865	190.461	281.189	283.479	288.254	370.456	161.401	284.307
ENSG00000274286	ADRA2B	adrenoceptor alpha 2B	NM_000682	151	protein-coding	25.9343	2.53674	15.9195	6.5879	5.24779	3.31237	0	12.3252	4.76453	14.7968	5.04935	5.69656
ENSG00000184160	ADRA2C	adrenoceptor alpha 2C	NM_000683	152	protein-coding	505.719	587.255	461.666	599.499	852.765	957.275	684.5	759.025	912.407	518.213	803.18	785.311
ENSG00000043591	ADRB1	adrenoceptor beta 1	NM_000684	153	protein-coding	12.9672	38.0511	11.3711	19.7637	23.615	13.2495	55.4168	43.1381	45.263	20.7964	18.8761	47.9393
ENSG00000169252	ADRB2	adrenoceptor beta 2	NM_000024	154	protein-coding	2.16119	15.2204	13.6453	5.76441	1.96792	3.31237	1.02624	18.4877	8.33792	10.3423	3.68157	9.28397
ENSG00000188778	ADRB3	adrenoceptor beta 3	NM_000025	155	protein-coding	0	0	0	0	0	0	0	0	0	0	0	0
ENSG00000130706	ADRM1	ADRM1 26S proteasome ubiquitin receptor	NM_001281437	11047	protein-coding	2965.16	3319.32	2818.89	2579.16	2608.81	3722.28	3838.13	3681.12	3736.58	3034.46	2970.08	3751.94
ENSG00000239900	ADSL	adenylosuccinate lyase	NM_000026	158	protein-coding	418.191	464.223	311.567	563.265	520.843	490.231	466.938	374.89	500.275	397.994	524.78	447.368
ENSG00000185100	ADSS1	adenylosuccinate synthase 1	NM_001320424	122622	protein-coding	579.199	428.709	504.876	191.049	225.655	268.302	307.871	297.858	371.633	504.261	228.335	325.787
ENSG00000035687	ADSS2	adenylosuccinate synthase 2	NM_001126	159	protein-coding	2585.87	2990.82	2484.58	3037.84	2162.74	4113.97	3382.48	3417.15	3619.85	2687.09	3104.85	3473.16
ENSG00000111863	ADTRP	androgen dependent TFPI regulating protein	NM_001143948	84830	protein-coding	0	0	4.54843	0	0	0	8.2099	0	0	1.51614	0	2.73663
ENSG00000106624	AEBP1	AE binding protein 1	NM_001129	165	protein-coding	4.32238	29.1725	12.5082	13.1758	15.0874	1.65619	0	6.16258	3.57339	15.3344	9.97312	3.24533
ENSG00000139154	AEBP2	AE binding protein 2	NM_001114176	121536	protein-coding	2201.17	1804.89	1732.95	1225.35	1290.3	1916.21	1957.03	2033.65	2059.47	1913.01	1477.29	2016.72
ENSG00000181026	AEN	apoptosis enhancing nuclease	NM_022767	64782	protein-coding	1124.9	1434.53	1229.21	1130.65	1235.2	1427.63	1267.4	1390.69	1485.34	1262.88	1264.49	1381.14
ENSG00000196526	AFAP1	actin filament associated protein 1	NM_001134647	60312	protein-coding	235.57	153.473	153.509	94.701	131.851	157.338	216.536	268.072	156.038	180.851	127.963	213.549
ENSG00000272620	AFAP1-AS1	AFAP1 antisense RNA 1	NM_032654	84740	ncRNA	12.9672	5.07348	2.27421	6.5879	3.27987	0	0	4.10839	7.14679	6.77162	3.28925	3.75173
ENSG00000157510	AFAP1L1	actin filament associated protein 1 like 1	NM_001146337	134265	protein-coding	56.191	35.5143	47.7585	26.3516	43.9502	24.8428	34.8921	24.6503	35.7339	46.4879	31.7149	31.7588
ENSG00000169129	AFAP1L2	actin filament associated protein 1 like 2	NM_001001936	84632	protein-coding	15.1283	20.2939	2.27421	3.29395	0	8.28093	4.10495	10.271	7.14679	12.5655	3.85829	7.17424
ENSG00000130396	AFDN	afadin, adherens junction formation factor	NM_001040000	4301	protein-coding	3031.07	2658.5	2623.31	2041.42	2371.34	792.485	1186.33	1209.92	993.404	2770.96	1735.08	1129.88
ENSG00000172493	AFF1	ALF transcription elongation factor 1	NM_001166693	4299	protein-coding	2376.23	2616.65	2443.64	1693.91	1976.45	1527	2170.49	2063.44	1506.78	2478.84	1732.45	1913.57
ENSG00000155966	AFF2	ALF transcription elongation factor 2	NM_001169122	2334	protein-coding	0	0	4.54843	0	2.62389	3.31237	0	6.16258	0	1.51614	1.97875	2.05419
ENSG00000144218	AFF3	ALF transcription elongation factor 3	NM_001025108	3899	protein-coding	4986.95	4117.13	5496.78	1864.38	1985.63	2460.26	3711.9	3618.46	3150.54	4866.95	2103.42	3493.64
ENSG00000072364	AFF4	ALF transcription elongation factor 4	NM_014423	27125	protein-coding	8593.98	9144.94	8469.17	5132.8	5415.06	6188.34	8064.17	7545.06	5660.26	8736.03	5578.73	7089.83
ENSG00000135537	AFG1L	AFG1 like ATPase	NM_001323005	246269	protein-coding	278.794	291.725	218.325	275.868	226.311	272.443	250.402	267.045	320.414	262.948	258.207	279.287
ENSG00000145375	AFG2A	AFG2 AAA ATPase homolog A	NM_001317799	166378	protein-coding	605.134	478.175	316.116	362.334	289.284	372.642	451.544	449.869	480.026	466.475	341.42	460.48
ENSG00000171763	AFG2B	AFG2 AAA ATPase homolog B	NM_001323640	79029	protein-coding	847.187	662.089	752.765	861.368	741.906	1122.07	910.272	929.523	1013.65	754.014	908.446	951.149
ENSG00000141385	AFG3L2	AFG3 like matrix AAA peptidase subunit 2	NM_006796	10939	protein-coding	2392.44	2711.77	2235.55	1439.46	1315.88	2362.55	2867.31	2897.44	2918.27	2446.59	1705.96	2894.34
ENSG00000079557	AFM	afamin	NM_001133	173	protein-coding	0	0	0	0	0	0	0	0	0	0	0	0
ENSG00000183077	AFMID	arylformamidase	NM_001010982	125061	protein-coding	1013.6	951.277	810.757	1073	1091.54	956.447	763.52	824.759	880.246	925.211	1040.33	822.842
ENSG00000081051	AFP	alpha fetoprotein	NM_001134	174	protein-coding	0	0	0	0	0	0	0	0	0	0	0	0
ENSG00000119844	AFTPH	aftiphilin	NM_001002243	54812	protein-coding	2070.42	2375.66	2182.11	2075.19	1566.46	2882.59	2675.4	2704.35	2250.05	2209.4	2174.75	2543.26
ENSG00000260101	AFTPH-DT	AFTPH divergent transcript	NR_136167	101927402	ncRNA	19.4507	7.61022	0	8.23487	13.1195	9.10902	8.2099	14.3794	4.76453	9.02032	10.1545	9.11793
ENSG00000038002	AGA	aspartylglucosaminidase	NM_000027	175	protein-coding	798.56	844.734	832.362	1954.96	1124.99	2222.6	1521.91	1767.63	1796.23	825.219	1767.52	1695.26
ENSG00000250131	AGA-DT	AGA divergent transcript	NR_183777	285500	ncRNA	32.4179	49.4664	19.3308	50.2327	25.583	31.4675	32.8396	5.13549	11.9113	33.7384	35.7611	16.6288
ENSG00000157985	AGAP1	ArfGAP with GTPase domain, ankyrin repeat and PH domain 1	NM_001037131	116987	protein-coding	3686.99	4297.24	3462.49	2038.13	2344.45	2725.25	3810.42	3611.27	3495.97	3815.57	2369.28	3639.22
ENSG00000271880	AGAP11	ArfGAP with GTPase domain, ankyrin repeat and PH domain 11	NM_133447	119385	ncRNA	2.16119	19.0255	17.0566	1.64697	3.93584	0.828093	0	0	0	12.7478	2.13697	0
ENSG00000235529	AGAP1-IT1	AGAP1 intronic transcript 1	NR_131900	100506749	ncRNA	6.48358	2.53674	11.3711	7.41139	1.31195	6.62474	6.15742	7.18968	9.52905	6.79713	5.11602	7.62538
ENSG00000135439	AGAP2	ArfGAP with GTPase domain, ankyrin repeat and PH domain 2	NM_001122772	116986	protein-coding	106.979	133.179	147.824	57.6441	44.6062	83.6374	136.49	105.791	147.7	129.327	61.9626	129.994
ENSG00000255737	AGAP2-AS1	AGAP2 antisense RNA 1	NR_027032	100130776	ncRNA	9.72536	13.9521	1.13711	3.29395	5.24779	8.28093	17.446	14.3794	14.2936	8.27151	5.60755	15.373
ENSG00000133612	AGAP3	ArfGAP with GTPase domain, ankyrin repeat and PH domain 3	NM_001042535	116988	protein-coding	2460.52	2662.31	2345.85	1943.43	2363.47	1872.32	2490.68	2537.96	2664.56	2489.56	2059.74	2564.4
ENSG00000188234	AGAP4	ArfGAP with GTPase domain, ankyrin repeat and PH domain 4	NM_001077686	119016	protein-coding	799.641	772.437	693.635	564.089	755.025	226.069	314.029	384.134	358.531	755.238	515.061	352.231
ENSG00000172650	AGAP5	ArfGAP with GTPase domain, ankyrin repeat and PH domain 5	NM_001144000	729092	protein-coding	31.3373	19.0255	25.0164	44.4683	51.1659	20.7023	7.18366	12.3252	9.52905	25.1264	38.7788	9.67929
ENSG00000204149	AGAP6	ArfGAP with GTPase domain, ankyrin repeat and PH domain 6	NM_001077665	414189	protein-coding	206.394	276.505	275.18	181.167	238.774	68.7317	51.3119	43.1381	41.6896	252.693	162.891	45.3798
ENSG00000204172	AGAP9	ArfGAP with GTPase domain, ankyrin repeat and PH domain 9	NM_001190810	642517	protein-coding	1219.99	1415.5	1419.11	778.195	821.278	264.162	323.265	313.265	356.148	1351.53	621.212	330.893
ENSG00000273540	AGBL1	AGBL carboxypeptidase 1	NM_001386094	123624	protein-coding	0	0	4.54843	1.64697	0.655973	6.62474	0	0	2.38226	1.51614	2.9759	0.794088
ENSG00000260125	AGBL1-AS1	AGBL1 antisense RNA 1	NR_046012	727915	ncRNA	0	0	0	0	0	0	0	0	0	0	0	0
ENSG00000165923	AGBL2	AGBL carboxypeptidase 2	NM_024783	79841	protein-coding	163.17	150.936	203.542	100.465	166.617	67.0755	75.9415	122.225	134.598	172.549	111.386	110.921
ENSG00000146856	AGBL3	AGBL carboxypeptidase 3	NM_001345850	340351	protein-coding	34.5791	34.246	12.5082	41.9979	68.8772	33.9518	35.9183	26.7045	38.1162	27.1111	48.2756	33.5797
ENSG00000186094	AGBL4	AGBL carboxypeptidase 4	NM_001323573	84871	protein-coding	29.1761	0	15.9195	2.47046	3.93584	4.96856	8.2099	9.24387	2.38226	15.0319	3.79162	6.61201
ENSG00000230114	AGBL4-AS1	AGBL4 antisense RNA 1	NR_125988	101929721	ncRNA	0	0	0	0	0	0	0	0	0	0	0	0
ENSG00000225623	AGBL4-IT1	AGBL4 intronic transcript 1	NR_046839	100874313	ncRNA	0	0	0	0	0	0	0	0	0	0	0	0
ENSG00000084693	AGBL5	AGBL carboxypeptidase 5	NM_001035507	60509	protein-coding	1401.53	1372.38	1541.92	1215.47	1557.28	2001.5	1678.92	1622.81	1649.72	1438.61	1591.42	1650.48
ENSG00000231636	AGBL5-AS1	AGBL5 antisense RNA 1	NR_046730	100874031	ncRNA	0	11.4153	0	1.64697	1.96792	0	4.10495	0	7.14679	3.80511	1.20496	3.75058
ENSG00000204305	AGER	advanced glycosylation end-product specific receptor	NM_001136	177	protein-coding	202.071	214.354	184.211	163.05	297.812	126.698	114.939	85.2491	140.554	200.212	195.854	113.58
ENSG00000173744	AGFG1	ArfGAP with FG repeats 1	NM_001135187	3267	protein-coding	2835.48	2954.03	2477.76	2043.07	1731.11	2650.73	2948.38	2970.37	2826.55	2755.76	2141.64	2915.1
ENSG00000106351	AGFG2	ArfGAP with FG repeats 2	NM_006076	3268	protein-coding	587.844	578.376	697.047	519.62	580.536	661.646	747.101	764.16	692.047	621.089	587.268	734.436
ENSG00000164252	AGGF1	angiogenic factor with G-patch and FHA domains 1	NM_013303	55109	protein-coding	1317.25	1246.81	1138.24	1226.17	1199.12	1692.62	1750.76	1815.91	1803.37	1234.1	1372.64	1790.01
ENSG00000261689	AGGF1P4	angiogenic factor with G-patch and FHA domains 1 pseudogene 4	NA	100129351	pseudo	0	0	0	0	0	0	0	0	0	0	0	0
ENSG00000259836	AGGF1P6	angiogenic factor with G-patch and FHA domains 1 pseudogene 6	NA	106481737	pseudo	15.1283	0	0	0	6.55973	0	0	0	0	5.04278	2.18658	0
ENSG00000260994	AGGF1P7	angiogenic factor with G-patch and FHA domains 1 pseudogene 7	NA	100132606	pseudo	0	0	0	0	0	0	0	0	0	0	0	0
ENSG00000261752	AGGF1P8	angiogenic factor with G-patch and FHA domains 1 pseudogene 8	NA	100128804	pseudo	0	0	0	0	0	0	0	0	0	0	0	0
ENSG00000260427	AGGF1P9	angiogenic factor with G-patch and FHA domains 1 pseudogene 9	NA	100127958	pseudo	0	0	0	0	0	0	0	0	0	0	0	0
ENSG00000006530	AGK	acylglycerol kinase	NM_001364948	55750	protein-coding	1383.16	1292.47	1258.78	828.428	821.934	1030.15	887.695	976.769	993.404	1311.47	893.503	952.623
ENSG00000226555	AGKP1	AGK pseudogene 1	NA	359793	pseudo	0	0	0	0	0	0	0	0	0	0	0	0
ENSG00000228819	AGKP2	AGK pseudogene 2	NA	392543	pseudo	0	0	0	0	0	0	0	0	0	0	0	0
ENSG00000162688	AGL	amylo-alpha-1, 6-glucosidase, 4-alpha-glucanotransferase	NM_000028	178	protein-coding	1986.14	1946.95	1782.98	2005.19	1495.62	2810.55	2771.87	2316.1	2347.72	1905.36	2103.79	2478.56
ENSG00000116771	AGMAT	agmatinase (putative)	NM_024758	79814	protein-coding	117.785	88.7859	150.098	200.107	216.471	298.113	130.332	187.959	201.301	118.89	238.231	173.197
ENSG00000187546	AGMO	alkylglycerol monooxygenase	NM_001004320	392636	protein-coding	10.806	0	4.54843	4.11744	6.55973	1.65619	10.2624	14.3794	7.14679	5.11813	4.11112	10.5962
ENSG00000092847	AGO1	argonaute RISC component 1	NM_001317122	26523	protein-coding	2029.36	2436.54	2115.02	1337.34	1709.47	1880.6	2308.01	2108.63	1855.78	2193.64	1642.47	2090.81
ENSG00000123908	AGO2	argonaute RISC catalytic component 2	NM_001164623	27161	protein-coding	9922.03	10692.4	8183.76	5698.53	6309.15	5533.32	8157.56	7535.81	6027.13	9599.38	5847	7240.17
ENSG00000126070	AGO3	argonaute RISC catalytic component 3	NM_024852	192669	protein-coding	993.068	1083.19	1035.9	796.312	745.842	706.363	862.039	735.402	761.133	1037.39	749.506	786.191
ENSG00000134698	AGO4	argonaute RISC component 4	NM_017629	192670	protein-coding	718.596	783.852	724.337	456.212	482.796	404.109	540.827	558.741	694.43	742.262	447.706	597.999
ENSG00000204310	AGPAT1	1-acylglycerol-3-phosphate O-acyltransferase 1	NM_001371437	10554	protein-coding	1504.19	1421.84	1515.76	717.257	893.435	1050.85	1622.48	1612.54	1544.9	1480.6	887.181	1593.31
ENSG00000169692	AGPAT2	1-acylglycerol-3-phosphate O-acyltransferase 2	NM_001012727	10555	protein-coding	1646.83	1766.84	1355.43	1131.47	1162.38	1697.59	2145.86	2100.41	2475.17	1589.7	1330.48	2240.48
ENSG00000160216	AGPAT3	1-acylglycerol-3-phosphate O-acyltransferase 3	NM_001037553	56894	protein-coding	4739.49	4453.25	5016.92	2290.94	3108	3383.59	5081.93	4650.7	4758.57	4736.55	2927.51	4830.4
ENSG00000026652	AGPAT4	1-acylglycerol-3-phosphate O-acyltransferase 4	NM_001012733	56895	protein-coding	129.672	131.91	134.179	55.1736	99.052	103.512	112.886	142.767	90.526	131.92	85.9124	115.393
ENSG00000155189	AGPAT5	1-acylglycerol-3-phosphate O-acyltransferase 5	NM_018361	55326	protein-coding	1611.17	1601.95	1428.21	2003.54	1577.62	2158.84	2165.36	2049.06	2038.03	1547.11	1913.33	2084.15
ENSG00000234652	AGPAT5P1	1-acylglycerol-3-phosphate O-acyltransferase 5 pseudogene 1	NA	646231	pseudo	0	0	0	0	0	0	0	0	0	0	0	0
ENSG00000018510	AGPS	alkylglycerone phosphate synthase	NM_003659	8540	protein-coding	0	2.53674	0	1.64697	3.93584	0	0	0	0	0.84558	1.86094	0
ENSG00000106541	AGR2	anterior gradient 2, protein disulphide isomerase family member	NM_006408	10551	protein-coding	27193.2	36855	22656.9	71792.4	79244.8	46986.8	44240.1	45760.3	54800.4	28901.7	66008	48266.9
ENSG00000173467	AGR3	anterior gradient 3, protein disulphide isomerase family member	NM_176813	155465	protein-coding	1795.95	1358.42	1814.82	9370.46	10815.7	3298.29	2517.36	2481.47	3030.24	1656.4	7828.15	2676.35
ENSG00000188157	AGRN	agrin	NM_001305275	375790	protein-coding	30734.3	30921.6	30938.4	17999.8	21289.6	24538	52238.5	55670.7	50613.6	30864.8	21275.8	52840.9
ENSG00000159723	AGRP	agouti related neuropeptide	NM_001138	181	protein-coding	0	0	4.54843	12.3523	9.8396	6.62474	0	0	0	1.51614	9.60555	0
ENSG00000135744	AGT	angiotensinogen	NM_000029	183	protein-coding	45.385	13.9521	43.2101	60.1146	49.854	14.9057	4.10495	6.16258	2.38226	34.1824	41.6247	4.2166
ENSG00000135049	AGTPBP1	ATP/GTP binding carboxypeptidase 1	NM_001286715	23287	protein-coding	526.25	391.926	571.965	461.153	375.873	443.03	357.13	336.888	400.22	496.714	426.685	364.746
ENSG00000144891	AGTR1	angiotensin II receptor type 1	NM_000685	185	protein-coding	0	0	0	0	0	0	0	0	0	0	0	0
ENSG00000180772	AGTR2	angiotensin II receptor type 2	NM_000686	186	protein-coding	0	0	0	0	0	0	0	0	0	0	0	0
ENSG00000177674	AGTRAP	angiotensin II receptor associated protein	NM_001040194	57085	protein-coding	1579.83	1324.18	1430.48	1626.39	1580.24	2116.61	2246.43	2148.69	2387.03	1444.83	1774.41	2260.72
ENSG00000172482	AGXT	alanine--glyoxylate aminotransferase	NM_000030	189	protein-coding	0	0	0	1.64697	0	0	0	0	0	0	0.548992	0
ENSG00000113492	AGXT2	alanine--glyoxylate aminotransferase 2	NM_001306173	64902	protein-coding	88.6089	50.7348	125.082	20.5872	18.3672	35.608	64.6529	79.0865	84.5703	88.1418	24.8541	76.1033
ENSG00000153207	AHCTF1	AT-hook containing transcription factor 1	NM_001323342	25909	protein-coding	6736.44	7009.01	6110.81	4995.27	4530.81	5519.24	5562.2	5276.2	4682.34	6618.75	5015.11	5173.58
ENSG00000101444	AHCY	adenosylhomocysteinase	NM_000687	191	protein-coding	15423.3	13818.9	12980.1	20195.2	11732.1	23664.4	20442.6	21273.2	21149.7	14074.1	18530.6	20955.2
ENSG00000168710	AHCYL1	adenosylhomocysteinase like 1	NM_001242673	10768	protein-coding	8087.18	7205.61	7741.43	5327.14	4991.96	7438.76	7501.79	7175.3	6768.01	7678.07	5919.28	7148.37
ENSG00000158467	AHCYL2	adenosylhomocysteinase like 2	NM_001130720	23382	protein-coding	826.656	1009.62	800.523	592.911	674.34	837.202	720.418	742.591	620.579	878.934	701.484	694.53
ENSG00000238181	AHCYP2	adenosylhomocysteinase pseudogene 2	NA	392387	pseudo	0	3.80511	9.09686	4.94092	0	0	0	8.21678	0	4.30066	1.64697	2.73893
ENSG00000233955	AHCYP3	adenosylhomocysteinase pseudogene 3	NA	402093	pseudo	0	0	0	0	0	0	0	0	0	0	0	0
ENSG00000232992	AHCYP4	adenosylhomocysteinase pseudogene 4	NA	129560	pseudo	0	0	0	0	0	0	0	0	0	0	0	0
ENSG00000213107	AHCYP5	adenosylhomocysteinase pseudogene 5	NA	391470	pseudo	0	0	0	0	0	0	0	0	0	0	0	0
ENSG00000259465	AHCYP7	adenosylhomocysteinase pseudogene 7	NA	645486	pseudo	0	0	0	0	0	0	0	0	0	0	0	0
ENSG00000126705	AHDC1	AT-hook DNA binding motif containing 1	NM_001029882	27245	protein-coding	2277.9	1745.28	1652.22	925.6	1389.35	961.416	1623.51	1641.3	1396.01	1891.8	1092.12	1553.6
ENSG00000135541	AHI1	Abelson helper integration site 1	NM_001134830	54806	protein-coding	830.978	766.095	1024.53	865.485	736.658	491.059	390.996	381.053	495.511	873.869	697.734	422.52
ENSG00000231028	AHI1-DT	AHI1 divergent transcript	NR_026805	100131814	ncRNA	32.4179	65.9552	61.4038	35.41	32.7987	20.7023	30.7871	14.3794	8.33792	53.259	29.637	17.8348
ENSG00000124942	AHNAK	AHNAK nucleoprotein	NM_001346445	79026	protein-coding	137534	185513	121614	62923.5	54599.3	43281.1	110772	104580	79559.2	148220	53601.3	98303.8
ENSG00000185567	AHNAK2	AHNAK nucleoprotein 2	NM_001350929	113146	protein-coding	3274.21	3985.22	2337.89	1205.59	1450.36	958.931	3641.09	3711.93	2073.76	3199.11	1204.96	3142.26
ENSG00000106546	AHR	aryl hydrocarbon receptor	NM_001621	196	protein-coding	1010.36	1240.47	919.92	889.366	713.043	846.311	1378.24	1540.65	1633.04	1056.91	816.24	1517.31
ENSG00000063438	AHRR	aryl hydrocarbon receptor repressor	NM_001242412	57491	protein-coding	8.64477	30.4409	30.7019	23.8811	8.52765	7.45284	6.15742	2.05419	2.38226	23.2625	13.2872	3.53129
ENSG00000100591	AHSA1	activator of HSP90 ATPase activity 1	NM_001321441	10598	protein-coding	4644.4	5199.05	3995.79	5669.71	5154.64	8827.47	6950.7	7124.97	7729.25	4613.08	6550.61	7268.31
ENSG00000145192	AHSG	alpha 2-HS glycoprotein	NM_001354571	197	protein-coding	14.0477	5.07348	13.6453	3.29395	5.24779	0	0	2.05419	7.14679	10.9222	2.84724	3.06699
ENSG00000169877	AHSP	alpha hemoglobin stabilizing protein	NM_001318221	51327	protein-coding	0	0	0	0	0	0	0	0	0	0	0	0
ENSG00000111732	AICDA	activation induced cytidine deaminase	NM_001330343	57379	protein-coding	0	0	0	0	0	0	0	0	0	0	0	0
ENSG00000186063	AIDA	axin interactor, dorsalization associated	NM_022831	64853	protein-coding	1833.77	1747.81	1630.61	2705.16	2690.8	3413.4	2681.56	2491.74	2332.24	1737.4	2936.45	2501.84
ENSG00000251429	AIDAP2	AIDA pseudogene 2	NA	646890	pseudo	31.3373	15.2204	0	4.94092	9.18362	9.93711	14.3673	11.2981	7.14679	15.5192	8.02055	10.9374
ENSG00000204472	AIF1	allograft inflammatory factor 1	NM_001318970	199	protein-coding	0	0	0	1.64697	0	0	0	2.05419	0	0	0.548992	0.684731
ENSG00000126878	AIF1L	allograft inflammatory factor 1 like	NM_001002260	83543	protein-coding	3293.66	2914.71	4477.93	3747.69	3458.29	5027.35	3341.43	3580.46	3736.58	3562.1	4077.78	3552.82
ENSG00000156709	AIFM1	apoptosis inducing factor mitochondria associated 1	NM_001130846	9131	protein-coding	2727.42	2874.13	2344.71	2405.41	2207.35	3901.15	2805.73	3184	3482.87	2648.75	2837.97	3157.53
ENSG00000225509	AIFM1P1	AIFM1 pseudogene 1	NA	645120	pseudo	0	0	0	0	0	0	0	0	0	0	0	0
ENSG00000042286	AIFM2	apoptosis inducing factor mitochondria associated 2	NM_001198696	84883	protein-coding	74.5611	59.6134	60.2667	96.348	111.515	72.0441	63.6267	48.2736	53.6009	64.8137	93.3025	55.1671
ENSG00000183773	AIFM3	apoptosis inducing factor mitochondria associated 3	NM_001018060	150209	protein-coding	244.215	282.846	275.18	466.917	575.288	136.635	190.88	132.496	166.758	267.414	392.947	163.378
ENSG00000146416	AIG1	androgen induced 1	NM_001286587	51390	protein-coding	1471.77	1177.05	1412.29	1534.16	1175.5	1368.01	973.899	932.604	1151.82	1353.7	1359.22	1019.44
ENSG00000249089	AIG1P1	androgen induced 1 pseudogene 1	NA	106479028	pseudo	0	0	0	0	0	0	0	0	0	0	0	0
ENSG00000163568	AIM2	absent in melanoma 2	NM_001348247	9447	protein-coding	0	0	0	1.64697	1.31195	0	0	0	0	0	0.986307	0
ENSG00000164022	AIMP1	aminoacyl tRNA synthetase complex interacting multifunctional protein 1	NM_001142415	9255	protein-coding	2686.36	3228	2715.41	4923.63	3982.41	4203.4	3106.42	3010.42	3142.2	2876.59	4369.81	3086.35
ENSG00000234187	AIMP1P1	aminoacyl tRNA synthetase complex interacting multifunctional protein 1 pseudogene 1	NA	170547	pseudo	0	0	0	0.823487	0	0	0	0	0	0	0.274496	0
ENSG00000106305	AIMP2	aminoacyl tRNA synthetase complex interacting multifunctional protein 2	NM_001326606	7965	protein-coding	1706.26	2113.1	1751.15	2144.36	1792.12	2775.77	2163.31	1994.62	2298.88	1856.84	2237.42	2152.27
ENSG00000110711	AIP	aryl hydrocarbon receptor interacting protein	NM_001302959	9049	protein-coding	2013.15	1963.44	1739.77	3089.72	2566.82	4254.74	2172.54	2224.69	2693.15	1905.45	3303.76	2363.46
ENSG00000129221	AIPL1	aryl hydrocarbon receptor interacting protein like 1	NM_001033054	23746	protein-coding	0	0	0	0	0	0	0	6.16258	0	0	0	2.05419
ENSG00000160224	AIRE	autoimmune regulator	NM_000383	326	protein-coding	12.9672	0	0	0	2.62389	0	0	0	0	4.32238	0.874631	0
ENSG00000116922	AIRIM	AFG2 interacting ribosome maturation factor	NM_001303030	54955	protein-coding	949.844	1045.14	1271.29	1188.29	1158.45	1254.56	875.38	1047.64	1260.22	1088.76	1200.43	1061.08
ENSG00000268257	AIRN	antisense of IGF2R non-protein coding RNA	NR_047511	100271873	ncRNA	0	0	0	18.1167	0	0	0	0	0	0	6.03891	0
ENSG00000196581	AJAP1	adherens junctions associated protein 1	NM_001042478	55966	protein-coding	0	0	0	0	0	0	0	0	0	0	0	0
ENSG00000232434	AJM1	apical junction component 1 homolog	NM_001080482	389813	protein-coding	1599.28	1983.73	1218.98	886.896	1391.32	842.998	1967.3	2040.84	1748.58	1600.66	1040.4	1918.91
ENSG00000129474	AJUBA	ajuba LIM protein	NM_001289097	84962	protein-coding	3084.02	2910.91	2968.99	3610.99	4018.49	4472.53	5712.04	5955.11	6179.59	2987.97	4034	5948.91
ENSG00000106992	AK1	adenylate kinase 1	NM_000476	203	protein-coding	117.785	105.275	75.0491	298.926	313.555	486.09	248.349	264.991	344.237	99.3696	366.191	285.859
ENSG00000004455	AK2	adenylate kinase 2	NM_001199199	204	protein-coding	7711.13	7345.13	6432.62	8742.96	7579.11	8343.86	6346.25	6451.2	7251.61	7162.96	8221.98	6683.02
ENSG00000185839	AK2P1	adenylate kinase 2 pseudogene 1	NA	266920	pseudo	6.48358	12.6837	11.3711	6.5879	3.93584	11.5933	2.05247	2.05419	0	10.1794	7.37235	1.36889
ENSG00000147853	AK3	adenylate kinase 3	NM_001199852	50808	protein-coding	1915.9	1765.57	1884.19	2254.71	2251.96	2400.64	2094.55	1941.21	2122.6	1855.22	2302.44	2052.79
ENSG00000230042	AK3P3	AK3 pseudogene 3	NA	100419075	pseudo	25.9343	30.4409	27.2906	29.6455	15.7434	9.10902	34.8921	4.10839	9.52905	27.8886	18.166	16.1765
ENSG00000248722	AK3P4	AK3 pseudogene 4	NA	100129959	pseudo	0	0	0	0	0	0	0	0	0	0	0	0
ENSG00000270941	AK3P7	AK3 pseudogene 7	NA	127379742	pseudo	0	0	6.82264	3.29395	4.59181	0.828093	2.05247	2.05419	0	2.27421	2.90462	1.36889
ENSG00000162433	AK4	adenylate kinase 4	NM_001005353	205	protein-coding	4771.91	4186.89	3058.82	3858.86	3617.04	4369.85	3259.33	3097.73	2977.83	4005.87	3948.58	3111.63
ENSG00000217377	AK4P5	adenylate kinase 4 pseudogene 5	NA	100526416	pseudo	0	0	0	0	0	0	0	0	0	0	0	0
ENSG00000154027	AK5	adenylate kinase 5	NM_012093	26289	protein-coding	2.16119	0	13.6453	1.64697	4.59181	1.65619	0	0	0	5.26883	2.63166	0
ENSG00000085231	AK6	adenylate kinase 6	NM_001015891	102157402	protein-coding	952.005	663.357	518.521	1463.34	1643.87	1146.08	1008.79	1000.39	1094.65	711.294	1417.76	1034.61
ENSG00000256614	AK6P1	adenylate kinase 6 pseudogene 1	NA	100132086	pseudo	0	0	0	0	0	0	0	0	0	0	0	0
ENSG00000257173	AK6P2	adenylate kinase 6 pseudogene 2	NA	100128817	pseudo	0	0	0	0	0	0	0	0	0	0	0	0
ENSG00000140057	AK7	adenylate kinase 7	NM_001350888	122481	protein-coding	319.856	194.061	217.187	289.044	248.614	288.176	254.507	228.016	250.138	243.701	275.278	244.22
ENSG00000165695	AK8	adenylate kinase 8	NM_001317958	158067	protein-coding	126.43	119.227	133.042	70.8199	57.7256	85.2936	134.437	73.951	90.526	126.233	71.2797	99.638
ENSG00000155085	AK9	adenylate kinase 9	NM_001001706	221264	protein-coding	338.227	403.341	293.374	435.625	390.304	384.235	400.232	346.132	340.664	344.981	403.388	362.343
ENSG00000231824	AKAIN1	A-kinase anchor inhibitor 1	NM_001145194	642597	protein-coding	0	0	0	0	0	0	0	0	0	0	0	0
ENSG00000121057	AKAP1	A-kinase anchoring protein 1	NM_001242902	8165	protein-coding	2947.87	2983.21	3567.11	2125.42	2461.87	2495.87	2448.6	2468.11	2167.86	3166.06	2361.05	2361.53
ENSG00000108599	AKAP10	A-kinase anchoring protein 10	NM_001330152	11216	protein-coding	2757.68	2260.23	2277.63	2951.38	2759.68	3173.25	2813.94	2748.51	2751.51	2431.85	2961.44	2771.32
ENSG00000023516	AKAP11	A-kinase anchoring protein 11	NM_016248	11215	protein-coding	3109.96	3334.54	3104.3	2276.94	1885.27	2796.47	3871.99	3471.59	2948.05	3182.93	2319.56	3430.54
ENSG00000131016	AKAP12	A-kinase anchoring protein 12	NM_001370346	9590	protein-coding	397.659	167.425	268.357	195.99	187.608	251.74	465.912	421.11	431.19	277.814	211.78	439.404
ENSG00000170776	AKAP13	A-kinase anchoring protein 13	NM_001270546	11214	protein-coding	1990.46	2398.49	2115.02	1404.05	1441.83	1146.08	2031.95	1892.94	1493.68	2167.99	1330.65	1806.19
ENSG00000186471	AKAP14	A-kinase anchoring protein 14	NM_001008534	158798	protein-coding	0	0	0	7.41139	3.93584	3.31237	1.02624	0	0	0	4.88653	0.342079
ENSG00000197976	AKAP17A	A-kinase anchoring protein 17A	NM_005088	8227	protein-coding	0	0	0	0	0	0	0	0	0	0	0	0
ENSG00000197976	AKAP17A	A-kinase anchoring protein 17A	NM_005088	8227	protein-coding	0	0	0	0	0	0	0	0	0	0	0	0
ENSG00000263004	AKAP1-DT	AKAP1 divergent transcript	NR_186437	119139901	ncRNA	220.442	173.767	365.011	219.048	249.926	236.835	178.565	168.444	251.329	253.073	235.269	199.446
ENSG00000111254	AKAP3	A-kinase anchoring protein 3	NM_001278309	10566	protein-coding	0	2.53674	0	0	2.62389	2.48428	0	1.0271	0	0.84558	1.70272	0.342366
ENSG00000147081	AKAP4	A-kinase anchoring protein 4	NM_003886	8852	protein-coding	0	0	0	0	0	0	0	0	0	0	0	0
ENSG00000179841	AKAP5	A-kinase anchoring protein 5	NM_004857	9495	protein-coding	218.28	202.939	206.954	189.402	225.655	173.899	238.087	232.124	285.872	209.391	196.319	252.028
ENSG00000151320	AKAP6	A-kinase anchoring protein 6	NM_004274	9472	protein-coding	265.827	267.626	368.423	410.92	408.671	456.279	325.317	374.89	234.653	300.625	425.29	311.62
ENSG00000118507	AKAP7	A-kinase anchoring protein 7	NM_001376570	9465	protein-coding	92.9313	100.201	176.252	107.053	116.763	93.5745	102.624	117.089	102.437	123.128	105.797	107.383
ENSG00000105127	AKAP8	A-kinase anchoring protein 8	NM_005858	10270	protein-coding	1565.78	1669.17	1595.36	1351.34	1575.65	1642.94	1342.32	1517.02	1625.89	1610.11	1523.31	1495.08
ENSG00000011243	AKAP8L	A-kinase anchoring protein 8 like	NM_001291478	26993	protein-coding	1748.4	1468.77	2060.44	1427.93	1856.4	1415.21	1467.52	1333.17	1440.08	1759.2	1566.51	1413.59
ENSG00000234146	AKAP8P1	A-kinase anchoring protein 8 pseudogene 1	NA	646114	pseudo	2.16119	0	0	0	1.31195	0	0	0	0	0.720397	0.437315	0
ENSG00000127914	AKAP9	A-kinase anchoring protein 9	NM_001379277	10142	protein-coding	2598.83	3315.52	2963.3	2667.28	2358.88	1878.11	2376.77	2245.23	1675.92	2959.22	2301.42	2099.31
ENSG00000166452	AKIP1	A-kinase interacting protein 1	NM_001206645	56672	protein-coding	669.97	622.769	587.884	1147.12	959.689	1206.53	936.954	1160.62	1128	626.874	1104.45	1075.19
ENSG00000174574	AKIRIN1	akirin 1	NM_001136275	79647	protein-coding	2797.66	2535.47	2268.53	2742.21	2882.35	3091.27	2952.48	3027.88	3101.71	2533.89	2905.28	3027.36
ENSG00000257786	AKIRIN1P1	akirin 1 pseudogene 1	NA	100418731	pseudo	0	0	0	1.64697	0	0	0	0	0	0	0.548992	0
ENSG00000135334	AKIRIN2	akirin 2	NM_018064	55122	protein-coding	1428.55	1364.77	1105.27	1064.77	1098.1	1464.07	1168.88	1323.93	1243.54	1299.53	1208.98	1245.45
ENSG00000106948	AKNA	AT-hook transcription factor	NM_001317950	80709	protein-coding	862.316	725.507	1489.61	1039.24	1437.24	1100.54	781.993	719.995	763.515	1025.81	1192.34	755.168
ENSG00000162641	AKNAD1	AKNA domain containing 1	NM_152763	254268	protein-coding	6.48358	22.8307	2.27421	18.1167	30.1748	11.5933	4.10495	8.21678	26.2049	10.5295	19.9616	12.8422
ENSG00000117448	AKR1A1	aldo-keto reductase family 1 member A1	NM_001202413	10327	protein-coding	2585.87	2194.28	2520.97	3739.46	2901.37	4369.02	3927.41	3918.38	4435.77	2433.7	3669.95	4093.85
ENSG00000085662	AKR1B1	aldo-keto reductase family 1 member B	NM_001346142	231	protein-coding	4.32238	10.147	11.3711	1.64697	0	1.65619	0	10.271	0	8.61347	1.10105	3.42366
ENSG00000198074	AKR1B10	aldo-keto reductase family 1 member B10	NM_020299	57016	protein-coding	0	15.2204	0	0	0	0	0	0	2.38226	5.07348	0	0.794088
ENSG00000263355	AKR1B10P2	aldo-keto reductase family 1 member B10 pseudogene 2	NA	643582	pseudo	0	0	0	0	0	0	0	0	0	0	0	0
ENSG00000227471	AKR1B15	aldo-keto reductase family 1 member B15	NM_001080538	441282	protein-coding	0	0	0	0	0	1.65619	0	0	0	0	0.552062	0
ENSG00000229991	AKR1B1P1	aldehyde reductase family 1 member B1 pseudogene 1	NA	401982	pseudo	0	0	4.54843	3.29395	4.59181	0	0	0	0	1.51614	2.62859	0
ENSG00000187134	AKR1C1	aldo-keto reductase family 1 member C1	NM_001353	1645	protein-coding	12.9672	36.7827	11.3711	33.763	34.1106	1.65619	19.4985	12.3252	19.0581	20.3736	23.1766	16.9606
ENSG00000151632	AKR1C2	aldo-keto reductase family 1 member C2	NM_001135241	1646	protein-coding	25.9343	27.9041	4.54843	3.29395	7.87168	13.2495	4.10495	10.271	4.76453	19.4623	8.13837	6.38015
ENSG00000196139	AKR1C3	aldo-keto reductase family 1 member C3	NM_001253908	8644	protein-coding	41.0627	116.69	0	19.7637	25.583	43.0608	10.2624	8.21678	11.9113	52.5842	29.4692	10.1302
ENSG00000198610	AKR1C4	aldo-keto reductase family 1 member C4	NM_001818	1109	protein-coding	0	0	0	0	0	0	0	0	0	0	0	0
ENSG00000215267	AKR1C7P	aldo-keto reductase family 1 member C7, pseudogene	NA	648947	pseudo	0	0	0	0	0	0	0	0	0	0	0	0
ENSG00000264006	AKR1C8	aldo-keto reductase family 1 member C8	NM_001007536	340811	protein-coding	0	0	0	0	0	0	0	0	0	0	0	0
ENSG00000122787	AKR1D1	aldo-keto reductase family 1 member D1	NM_001190906	6718	protein-coding	4.32238	0	0	0	0	0	2.05247	0	0	1.44079	0	0.684158
ENSG00000165568	AKR1E2	aldo-keto reductase family 1 member E2	NM_001040177	83592	protein-coding	351.194	197.866	229.696	287.397	339.794	292.317	200.116	259.856	196.537	259.585	306.503	218.836
ENSG00000053371	AKR7A2	aldo-keto reductase family 7 member A2	NM_001320979	8574	protein-coding	2769.57	2137.2	2540.3	3858.86	3245.1	5733.71	4382.03	4570.58	5187.38	2482.36	4279.23	4713.33
ENSG00000162482	AKR7A3	aldo-keto reductase family 7 member A3	NM_012067	22977	protein-coding	135.075	123.032	180.8	274.221	254.518	284.036	101.597	110.926	160.803	146.302	270.925	124.442
ENSG00000211454	AKR7L	aldo-keto reductase family 7 like (gene/pseudogene)	NM_001145289	246181	protein-coding	115.624	129.374	115.985	79.0548	117.419	32.2956	17.446	20.5419	11.9113	120.327	76.2565	16.6331
ENSG00000142208	AKT1	AKT serine/threonine kinase 1	NM_001014431	207	protein-coding	12286.4	13782.1	11413.1	8634.26	10779	9391.4	13675.6	13832.9	12983.3	12493.9	9601.54	13497.3
ENSG00000204673	AKT1S1	AKT1 substrate 1	NM_001098632	84335	protein-coding	3400.64	3394.16	3109.99	2571.75	3273.31	4257.23	4517.5	4371.33	4697.82	3301.59	3367.43	4528.88
ENSG00000105221	AKT2	AKT serine/threonine kinase 2	NM_001243027	208	protein-coding	5160.93	5088.7	4616.66	5453.13	6037.58	6795.33	7053.33	6733.65	6407.1	4955.43	6095.35	6731.36
ENSG00000117020	AKT3	AKT serine/threonine kinase 3	NM_001206729	10000	protein-coding	2.16119	17.7572	4.54843	4.94092	5.24779	1.65619	0	2.05419	7.14679	8.1556	3.9483	3.06699
ENSG00000228939	AKT3-IT1	AKT3 intronic transcript 1	NR_046761	100874263	ncRNA	0	0	0	0	0	0	0	0	0	0	0	0
ENSG00000166971	AKTIP	AKT interacting protein	NM_001012398	64400	protein-coding	1771.1	2000.22	1810.27	2314.82	1830.82	2196.1	2389.08	2518.44	2678.85	1860.53	2113.92	2528.79
ENSG00000148218	ALAD	aminolevulinate dehydratase	NM_000031	210	protein-coding	3162.9	3472.8	3104.3	2276.94	2562.89	2813.03	3850.44	3426.4	3518.6	3246.67	2550.95	3598.48
ENSG00000023330	ALAS1	5'-aminolevulinate synthase 1	NM_000688	211	protein-coding	2499.42	2459.37	2797.28	1408.99	1262.75	2198.59	2782.13	2853.28	2818.22	2585.36	1623.44	2817.87
ENSG00000158578	ALAS2	5'-aminolevulinate synthase 2	NM_000032	212	protein-coding	6.48358	1.26837	0	1.64697	2.62389	3.31237	2.05247	0	0	2.58398	2.52775	0.684158
ENSG00000163631	ALB	albumin	NM_000477	213	protein-coding	10.806	0	0	0	0	0	0	0	0	3.60199	0	0
ENSG00000170017	ALCAM	activated leukocyte cell adhesion molecule	NM_001243280	214	protein-coding	6876.91	8387.73	9511.9	10406.4	6407.55	13256.9	7088.22	6753.16	6308.23	8258.85	10023.6	6716.54
ENSG00000161618	ALDH16A1	aldehyde dehydrogenase 16 family member A1	NM_001145396	126133	protein-coding	981.181	1002.01	1088.21	1120.77	1142.05	1644.59	1581.43	1677.25	1759.3	1023.8	1302.47	1672.66
ENSG00000059573	ALDH18A1	aldehyde dehydrogenase 18 family member A1	NM_001017423	5832	protein-coding	6305.28	5334.76	5825.4	3750.98	3209.68	6768	6278.52	6378.27	6577.43	5821.81	4576.22	6411.41
ENSG00000165092	ALDH1A1	aldehyde dehydrogenase 1 family member A1	NM_000689	216	protein-coding	4.32238	5.07348	0	1.64697	0	1.65619	0	0	0	3.13195	1.10105	0
ENSG00000128918	ALDH1A2	aldehyde dehydrogenase 1 family member A2	NM_001206897	8854	protein-coding	0	0	0	0	1.31195	0	0	0	0	0	0.437315	0
ENSG00000184254	ALDH1A3	aldehyde dehydrogenase 1 family member A3	NM_000693	220	protein-coding	179.379	125.569	313.842	149.875	116.107	193.774	184.723	261.91	284.68	206.263	153.252	243.771
ENSG00000259583	ALDH1A3-AS1	ALDH1A3 antisense RNA 1	NR_135827	101927751	ncRNA	17.2895	10.147	63.678	23.0576	21.6471	5.79665	16.4198	12.3252	3.57339	30.3715	16.8338	10.7728
ENSG00000137124	ALDH1B1	aldehyde dehydrogenase 1 family member B1	NM_000692	219	protein-coding	609.456	662.089	795.975	702.435	585.128	1050.02	1065.23	1150.35	1114.9	689.173	779.195	1110.16
ENSG00000144908	ALDH1L1	aldehyde dehydrogenase 1 family member L1	NM_001270364	10840	protein-coding	0	0	0	10.7053	3.93584	0	2.05247	4.10839	0	0	4.88039	2.05362
ENSG00000250012	ALDH1L1-AS1	ALDH1L1 antisense RNA 1	NR_046602	100874204	ncRNA	32.4179	31.7092	61.4038	65.879	92.4922	68.7317	19.4985	39.0297	42.8807	41.8436	75.701	33.803
ENSG00000250218	ALDH1L1-AS1	ALDH1L1 antisense RNA 1	NR_046602	100874204	ncRNA	0	0	0	0	0	0	0	0	0	0	0	0
ENSG00000246022	ALDH1L1-AS2	ALDH1L1 antisense RNA 2	NR_046383	100862662	ncRNA	0	0	0	0	0	0	0	0	0	0	0	0
ENSG00000136010	ALDH1L2	aldehyde dehydrogenase 1 family member L2	NM_001034173	160428	protein-coding	1315.09	876.443	1381.59	568.206	578.568	758.533	1106.28	1192.46	864.761	1191.04	635.103	1054.5
ENSG00000111275	ALDH2	aldehyde dehydrogenase 2 family member	NM_000690	217	protein-coding	516.525	383.048	441.198	714.787	795.039	1958.44	1024.18	1128.78	1329.3	446.923	1156.09	1160.76
ENSG00000108602	ALDH3A1	aldehyde dehydrogenase 3 family member A1	NM_000691	218	protein-coding	4.32238	27.9041	9.09686	4.94092	1.31195	3.31237	2.05247	0	19.0581	13.7745	3.18841	7.03686
ENSG00000072210	ALDH3A2	aldehyde dehydrogenase 3 family member A2	NM_000382	224	protein-coding	3279.61	4317.53	3459.08	5836.88	4567.54	6923.68	4921.83	4658.91	4631.12	3685.41	5776.03	4737.29
ENSG00000006534	ALDH3B1	aldehyde dehydrogenase 3 family member B1	NM_000694	221	protein-coding	1538.77	1223.98	2037.7	712.316	1021.35	874.466	1630.69	1491.35	1554.43	1600.15	869.378	1558.82
ENSG00000132746	ALDH3B2	aldehyde dehydrogenase 3 family member B2	NM_000695	222	protein-coding	3638.37	4018.19	5911.82	2729.04	3749.54	7574.57	4404.61	4643.51	4188.02	4522.79	4684.38	4412.04
ENSG00000159423	ALDH4A1	aldehyde dehydrogenase 4 family member A1	NM_001161504	8659	protein-coding	2678.8	3160.78	3397.68	2828.68	3134.9	6450.84	5606.33	5362.47	6215.32	3079.08	4138.14	5728.04
ENSG00000112294	ALDH5A1	aldehyde dehydrogenase 5 family member A1	NM_001080	7915	protein-coding	1342.1	1539.8	1880.78	1115	1016.1	1686.83	1805.15	1782.01	1924.87	1587.56	1272.64	1837.34
ENSG00000119711	ALDH6A1	aldehyde dehydrogenase 6 family member A1	NM_001278593	4329	protein-coding	5328.42	5358.86	5795.84	3538.52	3608.51	6916.23	8490.06	8334.89	8499.91	5494.37	4687.75	8441.62
ENSG00000164904	ALDH7A1	aldehyde dehydrogenase 7 family member A1	NM_001182	501	protein-coding	5060.43	4044.83	6064.19	5460.54	4406.17	8452.34	7290.39	7387.91	7930.55	5056.48	6106.35	7536.28
ENSG00000251400	ALDH7A1P1	aldehyde dehydrogenase 7 family member A1 pseudogene 1	NA	541	pseudo	23.7731	17.7572	20.4679	1.64697	6.55973	13.2495	12.3148	10.271	19.0581	20.6661	7.15206	13.8813
ENSG00000232292	ALDH7A1P2	aldehyde dehydrogenase 7 family member A1 pseudogene 2	NA	542	pseudo	0	0	0	0	0	0	0	0	0	0	0	0
ENSG00000118514	ALDH8A1	aldehyde dehydrogenase 8 family member A1	NM_001193480	64577	protein-coding	8.64477	10.147	9.09686	0	5.24779	1.65619	2.05247	0	0	9.29619	2.30132	0.684158
ENSG00000143149	ALDH9A1	aldehyde dehydrogenase 9 family member A1	NM_000696	223	protein-coding	5363	4911.13	5284.14	8669.67	5426.87	10882	7033.83	6968.85	7290.92	5186.09	8326.17	7097.87
ENSG00000149925	ALDOA	aldolase, fructose-bisphosphate A	NM_000034	226	protein-coding	729.402	842.197	408.221	415.861	358.817	597.055	637.293	627.556	626.535	659.94	457.244	630.462
ENSG00000136872	ALDOB	aldolase, fructose-bisphosphate B	NM_000035	229	protein-coding	0	0	0	0	0	0	0	0	0	0	0	0
ENSG00000109107	ALDOC	aldolase, fructose-bisphosphate C	NM_005165	230	protein-coding	4878.89	3641.49	2273.08	933.835	737.314	1249.59	1448.02	1311.6	1487.72	3597.82	973.58	1415.78
ENSG00000033011	ALG1	ALG1 chitobiosyldiphosphodolichol beta-mannosyltransferase	NM_001330504	56052	protein-coding	1396.13	1344.47	1411.15	1728.5	1284.4	2555.49	2099.68	1920.67	2315.56	1383.92	1856.13	2111.97
ENSG00000139133	ALG10	ALG10 alpha-1,2-glucosyltransferase	NM_032834	84920	protein-coding	578.119	485.786	586.747	767.49	544.458	743.627	527.486	604.96	490.746	550.217	685.192	541.064
ENSG00000175548	ALG10B	ALG10 alpha-1,2-glucosyltransferase B	NM_001013620	144245	protein-coding	2133.1	1896.21	2058.16	2207.77	1665.52	1893.02	1691.24	1608.43	1513.93	2029.16	1922.1	1604.53
ENSG00000253710	ALG11	ALG11 alpha-1,2-mannosyltransferase	NM_001004127	440138	protein-coding	816.931	1139	988.146	1008.77	945.913	900.137	653.713	572.093	653.931	981.358	951.607	626.579
ENSG00000182858	ALG12	ALG12 alpha-1,6-mannosyltransferase	NM_024105	79087	protein-coding	512.203	659.552	455.98	521.267	659.909	516.73	579.824	577.229	608.668	542.578	565.969	588.574
ENSG00000101901	ALG13	ALG13 UDP-N-acetylglucosaminyltransferase subunit	NM_001039210	79868	protein-coding	569.474	706.482	700.458	1560.51	1671.42	1023.52	739.917	586.472	700.385	658.805	1418.48	675.592
ENSG00000172339	ALG14	ALG14 UDP-N-acetylglucosaminyltransferase subunit	NM_001305242	199857	protein-coding	358.758	348.802	233.107	523.738	484.764	505.137	406.39	422.137	408.558	313.555	504.546	412.362
ENSG00000230427	ALG14-AS1	ALG14 antisense RNA 1	NR_132786	101928098	ncRNA	0	21.5623	0	1.64697	2.62389	0.828093	0	0	2.38226	7.18743	1.69965	0.794088
ENSG00000254016	ALG1L10P	ALG1 like 10, pseudogene	NA	106479037	pseudo	2.16119	0	0	0	0	0	0	0	0	0.720397	0	0
ENSG00000249889	ALG1L11P	ALG1 like 11, pseudogene	NA	106480789	pseudo	0	0	0	0	0	0	0	1.0271	0	0	0	0.342366
ENSG00000251287	ALG1L2	ALG1 chitobiosyldiphosphodolichol beta-mannosyltransferase like 2	NM_001136152	644974	protein-coding	46.4656	45.6613	65.9522	60.9381	44.6062	33.9518	30.7871	22.5961	17.867	52.693	46.4987	23.7501
ENSG00000251087	ALG1L3P	ALG1 like 3, pseudogene	NA	100132066	pseudo	0	0	3.41132	0	0	0	0	0	0	1.13711	0	0
ENSG00000226943	ALG1L5P	ALG1 like 5, pseudogene	NA	647415	pseudo	0	0	0	0	0	0	0	2.05419	0	0	0	0.684731
ENSG00000227620	ALG1L8P	ALG1 like 8, pseudogene	NA	645015	pseudo	12.9672	25.3674	14.7824	6.5879	1.96792	4.14046	3.07871	7.18968	3.57339	17.7056	4.23209	4.61393
ENSG00000119523	ALG2	ALG2 alpha-1,3/1,6-mannosyltransferase	NM_033087	85365	protein-coding	1197.3	1604.49	1284.93	1370.28	1115.15	1515.41	1324.87	1365.01	1380.52	1362.24	1333.62	1356.8
ENSG00000214160	ALG3	ALG3 alpha-1,3- mannosyltransferase	NM_001006940	10195	protein-coding	7005.5	7303.27	6615.69	4164.38	4827.31	7408.12	6888.1	7422.83	7618.48	6974.82	5466.6	7309.8
ENSG00000251568	ALG3P1	ALG3 pseudogene 1	NA	442131	pseudo	0	0	0	0	0	0	0	0	0	0	0	0
ENSG00000120697	ALG5	ALG5 dolichyl-phosphate beta-glucosyltransferase	NM_001142364	29880	protein-coding	972.536	1048.94	1007.48	2221.77	2229.65	1666.95	1128.86	1037.37	1228.06	1009.65	2039.46	1131.43
ENSG00000088035	ALG6	ALG6 alpha-1,3-glucosyltransferase	NM_013339	29929	protein-coding	909.862	744.533	707.281	1189.94	1008.89	1131.17	928.745	979.851	915.98	787.225	1110	941.525
ENSG00000159063	ALG8	ALG8 alpha-1,3-glucosyltransferase	NM_001007027	79053	protein-coding	3511.94	3271.12	3493.19	4210.49	2757.71	4929.64	4075.19	4129.96	4236.85	3425.42	3965.95	4147.33
ENSG00000086848	ALG9	ALG9 alpha-1,2-mannosyltransferase	NM_001077690	79796	protein-coding	1042.78	1191	956.307	641.497	630.39	846.311	893.852	866.87	783.765	1063.36	706.066	848.162
ENSG00000171094	ALK	ALK receptor tyrosine kinase	NM_001353765	238	protein-coding	0	2.53674	1.13711	0	0	0	0	0	0	1.22462	0	0
ENSG00000196711	ALKAL1	ALK and LTK ligand 1	NM_207413	389658	protein-coding	0	0	0	0	0	0	0	0	0	0	0	0
ENSG00000189292	ALKAL2	ALK and LTK ligand 2	NM_001002919	285016	protein-coding	0	10.147	0	0.823487	2.62389	0.828093	0	0	0	3.38232	1.42516	0
ENSG00000100601	ALKBH1	alkB homolog 1, histone H2A dioxygenase	NM_001039506	8846	protein-coding	1269.7	1283.59	1097.31	1888.26	1494.96	1914.55	1420.31	1316.74	1325.73	1216.87	1765.92	1354.26
ENSG00000189046	ALKBH2	alkB homolog 2, alpha-ketoglutarate dependent dioxygenase	NM_001001655	121642	protein-coding	659.164	668.431	807.346	1534.16	1240.45	1454.96	636.267	654.261	921.936	711.647	1409.85	737.488
ENSG00000166199	ALKBH3	alkB homolog 3, alpha-ketoglutarate dependent dioxygenase	NM_139178	221120	protein-coding	1789.47	2252.62	1637.43	1848.73	1463.48	2179.54	1527.04	1381.45	1674.73	1893.18	1830.58	1527.74
ENSG00000244926	ALKBH3-AS1	ALKBH3 antisense RNA 1	NR_038907	100507300	ncRNA	60.5134	29.1725	38.6616	31.2925	17.0553	30.6394	16.4198	13.3523	9.52905	42.7825	26.3291	13.1004
ENSG00000160993	ALKBH4	alkB homolog 4, lysine demethylase	NM_017621	54784	protein-coding	459.253	421.099	576.513	365.628	419.823	562.275	454.623	548.47	631.3	485.622	449.242	544.798
ENSG00000091542	ALKBH5	alkB homolog 5, RNA demethylase	NM_017758	54890	protein-coding	3393.07	3169.66	2490.26	2006.01	2200.79	3608.83	3393.77	3437.69	3628.19	3017.66	2605.21	3486.55
ENSG00000239382	ALKBH6	alkB homolog 6	NM_001297701	84964	protein-coding	133.994	158.546	104.614	132.581	174.489	43.0608	58.4955	62.6529	55.9832	132.385	116.71	59.0439
ENSG00000125652	ALKBH7	alkB homolog 7	NM_032306	84266	protein-coding	731.564	597.402	765.273	1344.75	1208.3	1994.05	1163.75	1278.74	1459.14	698.08	1515.7	1300.54
ENSG00000137760	ALKBH8	alkB homolog 8, tRNA methyltransferase	NM_001301010	91801	protein-coding	816.931	847.271	579.925	732.08	510.347	818.156	730.681	807.298	730.164	748.042	686.861	756.048
ENSG00000151360	ALLC	allantoicase	NM_018436	55821	protein-coding	0	0	0	2.47046	0	0	0	0	0	0	0.823487	0
ENSG00000116127	ALMS1	ALMS1 centrosome and basal body associated protein	NM_001378454	7840	protein-coding	1279.43	1246.81	1300.85	627.497	648.757	504.309	966.715	1004.5	595.566	1275.69	593.521	855.594
ENSG00000230002	ALMS1-IT1	ALMS1 intronic transcript 1	NR_046762	100874291	ncRNA	58.3522	41.8562	77.3233	27.1751	17.0553	14.0776	30.7871	19.5148	21.4404	59.1772	19.436	23.9141
ENSG00000108839	ALOX12	arachidonate 12-lipoxygenase, 12S type	NM_000697	239	protein-coding	148.042	107.811	154.647	134.228	137.754	56.3103	44.1282	103.737	45.263	136.833	109.431	64.376
ENSG00000215067	ALOX12-AS1	ALOX12 antisense RNA 1	NR_040089	100506713	ncRNA	213.958	280.31	270.632	234.694	208.599	129.182	121.096	108.872	75.0413	254.966	190.825	101.67
ENSG00000179477	ALOX12B	arachidonate 12-lipoxygenase, 12R type	NM_001139	242	protein-coding	8.64477	19.0255	36.3874	0.823487	5.90376	1.65619	29.7609	18.4877	13.1024	21.3526	2.79448	20.4504
ENSG00000161905	ALOX15	arachidonate 15-lipoxygenase	NM_001140	246	protein-coding	374.967	485.786	357.052	226.459	259.765	351.111	484.384	496.088	432.381	405.935	279.112	470.951
ENSG00000179593	ALOX15B	arachidonate 15-lipoxygenase type B	NM_001039130	247	protein-coding	0	0	2.27421	3.29395	1.31195	0	0	7.18968	0	0.758071	1.5353	2.39656
ENSG00000188101	ALOX15P2	arachidonate 15-lipoxygenase pseudogene 2	NA	642959	pseudo	0	0	0	0	0	0	0	0	0	0	0	0
ENSG00000012779	ALOX5	arachidonate 5-lipoxygenase	NM_000698	240	protein-coding	12.9672	35.5143	36.3874	5.76441	14.4314	8.28093	0	2.05419	0	28.2896	9.49225	0.684731
ENSG00000132965	ALOX5AP	arachidonate 5-lipoxygenase activating protein	NM_001204406	241	protein-coding	0	5.07348	2.27421	0	1.31195	0	0	0	0	2.44923	0.437315	0
ENSG00000179148	ALOXE3	arachidonate lipoxygenase 3	NM_001165960	59344	protein-coding	594.328	1132.65	619.723	159.757	191.544	197.914	502.856	569.012	474.07	782.235	183.072	515.313
ENSG00000163286	ALPG	alkaline phosphatase, germ cell	NM_031313	251	protein-coding	10.806	7.61022	6.82264	0	2.62389	8.28093	6.15742	10.271	0	8.41294	3.63494	5.47613
ENSG00000163295	ALPI	alkaline phosphatase, intestinal	NM_001631	248	protein-coding	0	0	0	0	0	0	0	0	0	0	0	0
ENSG00000073331	ALPK1	alpha kinase 1	NM_001102406	80216	protein-coding	657.002	686.188	766.41	356.57	283.38	427.296	569.562	582.364	494.32	703.2	355.749	548.748
ENSG00000198796	ALPK2	alpha kinase 2	NM_052947	115701	protein-coding	0	0	0	0	0	0	0	0	0	0	0	0
ENSG00000136383	ALPK3	alpha kinase 3	NM_020778	57538	protein-coding	71.3193	197.866	55.7183	79.0548	123.979	47.2013	66.7054	48.2736	29.7783	108.301	83.4117	48.2524
ENSG00000162551	ALPL	alkaline phosphatase, biomineralization associated	NM_000478	249	protein-coding	17.2895	5.07348	0	11.5288	9.18362	4.96856	0	8.21678	7.14679	7.45434	8.56033	5.12119
ENSG00000163283	ALPP	alkaline phosphatase, placental	NM_001632	250	protein-coding	0	1.26837	4.54843	2.47046	1.96792	0	0	0	0	1.93893	1.47946	0
ENSG00000003393	ALS2	alsin Rho guanine nucleotide exchange factor ALS2	NM_001135745	57679	protein-coding	1585.23	1572.78	1577.17	1260.76	1301.45	1165.95	1408	1559.13	1224.48	1578.39	1242.72	1397.2
ENSG00000178038	ALS2CL	ALS2 C-terminal like	NM_001190707	259173	protein-coding	1092.48	1425.65	1444.13	821.84	1246.35	262.505	557.247	447.814	428.807	1320.75	776.898	477.956
ENSG00000180318	ALX1	ALX homeobox 1	NM_006982	8092	protein-coding	6.48358	0	0	0	0	0	0	0	0	2.16119	0	0
ENSG00000156150	ALX3	ALX homeobox 3	NM_006492	257	protein-coding	0	1.26837	0	0	0	0	0	0	0	0.42279	0	0
ENSG00000052850	ALX4	ALX homeobox 4	NM_021926	60529	protein-coding	0	10.147	2.27421	0	3.93584	0	0	2.05419	2.38226	4.14039	1.31195	1.47882
ENSG00000183684	ALYREF	Aly/REF export factor	NM_005782	10189	protein-coding	4767.59	5399.45	4056.06	4749.87	3785.62	7209.38	6821.4	7298.55	8989.47	4741.03	5248.29	7703.14
ENSG00000242110	AMACR	alpha-methylacyl-CoA racemase	NM_001167595	23600	protein-coding	46.4656	59.6134	75.0491	153.169	102.988	193.774	119.043	124.279	121.495	60.376	149.977	121.606
ENSG00000178522	AMBN	ameloblastin	NM_016519	258	protein-coding	0	0	0	0	0	0	0	0	0	0	0	0
ENSG00000106927	AMBP	alpha-1-microglobulin/bikunin precursor	NM_001633	259	protein-coding	8.64477	17.7572	2.27421	13.1758	5.24779	26.499	0	0	2.38226	9.55872	14.9742	0.794088
ENSG00000110497	AMBRA1	autophagy and beclin 1 regulator 1	NM_001267782	55626	protein-coding	2258.45	2125.79	2368.59	1539.1	1504.8	2403.13	2671.3	2884.09	2637.17	2250.94	1815.68	2730.85
ENSG00000123505	AMD1	adenosylmethionine decarboxylase 1	NM_001033059	262	protein-coding	3916.08	3839.35	3396.54	8933.19	7663.08	7537.3	5164.02	5141.65	5142.11	3717.32	8044.52	5149.26
ENSG00000228339	AMD1P1	adenosylmethionine decarboxylase 1 pseudogene 1	NA	100133024	pseudo	0	0	0	0	0	0	0	0	0	0	0	0
ENSG00000139344	AMDHD1	amidohydrolase domain containing 1	NM_152435	144193	protein-coding	2.16119	0	7.95975	4.94092	9.8396	3.31237	8.2099	0	2.38226	3.37365	6.03096	3.53072
ENSG00000162066	AMDHD2	amidohydrolase domain containing 2	NM_001145815	51005	protein-coding	707.79	814.293	792.564	828.428	1228.64	980.462	1168.88	1371.17	1288.8	771.549	1012.51	1276.29
ENSG00000125363	AMELX	amelogenin X-linked	NM_001142	265	protein-coding	0	0	0	0	0	0	0	0	0	0	0	0
ENSG00000099721	AMELY	amelogenin Y-linked	NM_001143	266	protein-coding	0	0	0	0	0	0	0	0	0	0	0	0
ENSG00000184675	AMER1	APC membrane recruitment protein 1	NM_152424	139285	protein-coding	371.725	494.664	332.035	207.519	238.774	299.77	342.763	324.563	281.107	399.475	248.688	316.144
ENSG00000165566	AMER2	APC membrane recruitment protein 2	NM_152704	219287	protein-coding	0	0	2.27421	0	0	0	0	0	0	0.758071	0	0
ENSG00000178171	AMER3	APC membrane recruitment protein 3	NM_001105193	205147	protein-coding	0	0	0	0	0	0	0	0	0	0	0	0
ENSG00000159461	AMFR	autocrine motility factor receptor	NM_001144	267	protein-coding	9173.18	8177.18	8353.19	9853.85	9358.77	15729.6	12252.2	12341.6	13309.7	8567.85	11647.4	12634.5
ENSG00000104899	AMH	anti-Mullerian hormone	NM_000479	268	protein-coding	668.889	674.773	863.064	960.186	1327.03	269.13	672.185	567.985	555.067	735.575	852.117	598.412
ENSG00000135409	AMHR2	anti-Mullerian hormone receptor type 2	NM_001164690	269	protein-coding	0	0	2.27421	0	1.31195	0	0	0	0	0.758071	0.437315	0
ENSG00000181754	AMIGO1	adhesion molecule with Ig like domain 1	NM_020703	57463	protein-coding	466.817	466.76	584.473	197.637	234.182	259.193	550.063	547.443	464.541	506.017	230.337	520.682
ENSG00000139211	AMIGO2	adhesion molecule with Ig like domain 2	NM_001143668	347902	protein-coding	405.224	726.776	589.022	1632.98	1890.51	2986.1	760.442	751.835	857.615	573.674	2169.86	789.964
ENSG00000176020	AMIGO3	adhesion molecule with Ig like domain 3	NM_198722	386724	protein-coding	0	0	0	4.11744	0	0	1.02624	0	0	0	1.37248	0.342079
ENSG00000101935	AMMECR1	AMMECR nuclear protein 1	NM_001025580	9949	protein-coding	598.65	540.325	718.652	562.442	471.645	823.124	812.78	747.727	763.515	619.209	619.07	774.674
ENSG00000144233	AMMECR1L	AMMECR1 like	NM_001199140	83607	protein-coding	1546.33	1274.71	1394.09	1526.75	1388.04	1595.73	1591.69	1611.52	1384.09	1405.05	1503.51	1529.1
ENSG00000233273	AMMECR1LP1	AMMECR1 like pseudogene 1	NA	100420921	pseudo	0	0	9.09686	4.11744	0	4.96856	8.2099	9.24387	2.38226	3.03229	3.02866	6.61201
ENSG00000166126	AMN	amnion associated transmembrane protein	NM_001425246	81693	protein-coding	4.32238	30.4409	27.2906	28.8221	28.8628	12.4214	21.551	27.7316	14.2936	20.6846	23.3688	21.1921
ENSG00000151743	AMN1	antagonist of mitotic exit network 1 homolog	NM_001113402	196394	protein-coding	229.086	199.134	166.018	534.443	505.755	509.277	167.277	160.227	225.124	198.079	516.492	184.209
ENSG00000126016	AMOT	angiomotin	NM_001113490	154796	protein-coding	196.668	175.035	238.793	102.112	81.3407	119.245	225.772	246.503	135.789	203.499	100.899	202.688
ENSG00000166025	AMOTL1	angiomotin like 1	NM_001301007	154810	protein-coding	641.874	287.92	913.097	92.2306	120.043	168.931	622.926	595.716	508.613	614.297	127.068	575.752
ENSG00000114019	AMOTL2	angiomotin like 2	NM_001278683	51421	protein-coding	7005.5	7603.88	7529.92	2883.85	3495.03	4250.6	9223.82	9019.97	8279.55	7379.77	3543.16	8841.11
ENSG00000116748	AMPD1	adenosine monophosphate deaminase 1	NM_000036	270	protein-coding	4.32238	0	0	0	0	0	0	0	0	1.44079	0	0
ENSG00000116337	AMPD2	adenosine monophosphate deaminase 2	NM_001257361	271	protein-coding	1156.24	1094.6	1052.96	646.437	985.928	728.722	1086.79	1013.74	1107.75	1101.27	787.029	1069.43
ENSG00000133805	AMPD3	adenosine monophosphate deaminase 3	NM_000480	272	protein-coding	21.6119	92.591	45.4843	38.7039	48.542	44.717	36.9445	32.8671	35.7339	53.2291	43.9876	35.1819
ENSG00000078053	AMPH	amphiphysin	NM_001635	273	protein-coding	0	13.9521	18.1937	12.3523	14.4314	39.7485	26.6822	28.7587	21.4404	10.7153	22.1774	25.6271
ENSG00000145020	AMT	aminomethyltransferase	NM_000481	275	protein-coding	8.64477	13.9521	18.1937	21.4107	15.7434	4.14046	0	6.16258	14.2936	13.5968	13.7648	6.81872
ENSG00000187689	AMTN	amelotin	NM_001286731	401138	protein-coding	21.6119	27.9041	4.54843	20.5872	12.4635	8.28093	22.5772	43.1381	48.8364	18.0215	13.7772	38.1839
ENSG00000237763	AMY1A	amylase alpha 1A	NM_001008221	276	protein-coding	0	0	0	0	0	0	0	0	0	0	0	0
ENSG00000174876	AMY1B	amylase alpha 1B	NM_001008218	277	protein-coding	0	0	0	0	0	0	0	0	0	0	0	0
ENSG00000187733	AMY1C	amylase alpha 1C	NM_001008219	278	protein-coding	0	0	0	0	0	0	0	0	0	0	0	0
ENSG00000243480	AMY2A	amylase alpha 2A	NM_000699	279	protein-coding	2.16119	0	0	0	0	0	0	0	0	0.720397	0	0
ENSG00000240038	AMY2B	amylase alpha 2B	NM_001386109	280	protein-coding	0	5.07348	11.3711	0	0.655973	0	0	0	0	5.48152	0.218658	0
ENSG00000227408	AMYP1	amylase alpha pseudogene 1	NA	281	pseudo	0	0	0	0	0	0	0	0	0	0	0	0
ENSG00000174945	AMZ1	archaelysin family metallopeptidase 1	NM_001284355	155185	protein-coding	7209.74	6677.97	5368.28	5276.08	5663.02	4781.41	8334.07	8517.72	6419.01	6418.66	5240.17	7756.93
ENSG00000196704	AMZ2	archaelysin family metallopeptidase 2	NM_001033569	51321	protein-coding	2790.1	2980.67	3247.58	5597.24	5454.42	5401.65	3668.8	4032.38	4279.74	3006.12	5484.44	3993.64
ENSG00000219249	AMZ2P2	AMZ2 pseudogene 2	NA	100421018	pseudo	0	0	0	0.823487	0	0	0	0	0	0	0.274496	0
ENSG00000153107	ANAPC1	anaphase promoting complex subunit 1	NM_022662	64682	protein-coding	3002.98	3216.59	3160.02	2186.36	2234.9	2826.28	3103.34	3097.73	2488.27	3126.53	2415.85	2896.45
ENSG00000164162	ANAPC10	anaphase promoting complex subunit 10	NM_001256706	10393	protein-coding	149.122	101.47	128.493	310.455	247.302	144.916	161.119	123.252	145.318	126.362	234.224	143.23
ENSG00000141552	ANAPC11	anaphase promoting complex subunit 11	NM_001002244	51529	protein-coding	3210.45	2862.71	2723.37	8426.75	7344.28	8285.07	4415.9	4937.26	6019.98	2932.18	8018.7	5124.38
ENSG00000129055	ANAPC13	anaphase promoting complex subunit 13	NM_001242374	25847	protein-coding	1907.25	2004.02	1931.95	2220.95	2400.86	2587.79	2372.66	2124.04	2680.05	1947.74	2403.2	2392.25
ENSG00000110200	ANAPC15	anaphase promoting complex subunit 15	NM_001278485	25906	protein-coding	282.036	341.191	377.52	714.787	659.253	641.772	361.235	427.272	546.729	333.582	671.937	445.079
ENSG00000232601	ANAPC15P2	ANAPC15 pseudogene 2	NA	117751731	pseudo	0	0	0	0	0	0	0	0	0	0	0	0
ENSG00000166295	ANAPC16	anaphase promoting complex subunit 16	NM_001242546	119504	protein-coding	2321.12	2357.9	2185.52	4600.82	5235.32	3811.71	2478.36	2569.8	2796.78	2288.18	4549.29	2614.98
ENSG00000285793	ANAPC1P2	ANAPC1 pseudogene 2	NM_001012626	285074	pseudo	34.5791	27.9041	113.711	14.8228	36.0785	38.0923	50.2856	46.2194	26.2049	58.7313	29.6645	40.9033
ENSG00000230395	ANAPC1P3	ANAPC1 pseudogene 3	NA	100420889	pseudo	0	0	0	0	0	0	0	0	0	0	0	0
ENSG00000234231	ANAPC1P4	ANAPC1 pseudogene 4	NR_160651	730268	pseudo	0	0	0	0.823487	1.31195	0	0	0	0	0	0.711811	0
ENSG00000275597	ANAPC1P5	ANAPC1 pseudogene 5	NA	100420890	pseudo	0	0	0	0	0	0	0	0	0	0	0	0
ENSG00000176248	ANAPC2	anaphase promoting complex subunit 2	NM_013366	29882	protein-coding	3649.17	4847.71	4531.37	4066.38	5535.76	4254.74	4480.55	4432.95	4714.5	4342.75	4618.96	4542.67
ENSG00000053900	ANAPC4	anaphase promoting complex subunit 4	NM_001286756	29945	protein-coding	1114.09	1075.58	1198.51	1065.59	1113.84	869.497	1002.63	999.366	1108.94	1129.39	1016.31	1036.98
ENSG00000089053	ANAPC5	anaphase promoting complex subunit 5	NM_001137559	51433	protein-coding	11705	10844.6	11641.7	13022.6	12462.8	11673.6	9596.34	9802.62	10440.3	11397.1	12386.4	9946.41
ENSG00000196510	ANAPC7	anaphase promoting complex subunit 7	NM_001137664	51434	protein-coding	4851.88	5286.56	4689.43	6286.5	5155.29	5591.28	4647.83	4685.62	5291.01	4942.62	5677.69	4874.82
ENSG00000287794	ANCV1RP	ancient vomeronasal 1 receptor pseudogene	NA	113939904	pseudo	0	0	0	2.47046	0	3.31237	8.2099	0	0	0	1.92761	2.73663
ENSG00000214274	ANG	angiogenin	NM_001097577	283	protein-coding	45.385	32.9776	52.3069	27.9986	30.8307	47.2013	51.3119	33.8942	30.9694	43.5565	35.3435	38.7252
ENSG00000013523	ANGEL1	angel homolog 1	NM_001370746	23357	protein-coding	2825.76	2718.12	2602.84	2486.93	2751.81	2724.43	3151.57	3054.59	2566.89	2715.57	2654.39	2924.35
ENSG00000174606	ANGEL2	angel homolog 2	NM_001300753	90806	protein-coding	1992.62	2338.87	1892.15	2356	2295.25	2370	1751.79	1658.76	1633.04	2074.55	2340.42	1681.2
ENSG00000154188	ANGPT1	angiopoietin 1	NM_001146	284	protein-coding	486.268	309.482	654.974	98.8185	118.731	104.34	373.55	267.045	352.575	483.575	107.296	331.057
ENSG00000091879	ANGPT2	angiopoietin 2	NM_001118887	285	protein-coding	14.0477	7.61022	6.82264	20.5872	11.1515	4.14046	19.4985	14.3794	5.95566	9.49354	11.9597	13.2778
ENSG00000101280	ANGPT4	angiopoietin 4	NM_001322809	51378	protein-coding	4.32238	0	20.4679	1.64697	2.62389	0	0	0	2.38226	8.26344	1.42362	0.794088
ENSG00000116194	ANGPTL1	angiopoietin like 1	NM_001376763	9068	protein-coding	22.6925	35.5143	13.6453	18.9402	11.1515	0	9.23613	3.08129	14.2936	23.9507	10.0306	8.87033
ENSG00000136859	ANGPTL2	angiopoietin like 2	NM_012098	23452	protein-coding	20.5313	20.2939	1.13711	4.94092	5.24779	0	0	12.3252	0	13.9874	3.39624	4.10839
ENSG00000132855	ANGPTL3	angiopoietin like 3	NM_014495	27329	protein-coding	7.56417	6.34185	0	4.94092	5.24779	0	0	0	1.19113	4.63534	3.39624	0.397044
ENSG00000167772	ANGPTL4	angiopoietin like 4	NM_001039667	51129	protein-coding	774.787	1647.61	524.206	164.697	211.879	274.927	660.897	653.234	715.87	982.202	217.168	676.667
ENSG00000187151	ANGPTL5	angiopoietin like 5	NM_178127	253935	protein-coding	4.32238	3.80511	4.54843	11.5288	10.4956	4.96856	0	0	0	4.22531	8.99765	0
ENSG00000130812	ANGPTL6	angiopoietin like 6	NM_001321411	83854	protein-coding	6.48358	0	4.54843	5.76441	5.24779	8.28093	18.4723	6.16258	11.9113	3.67734	6.43104	12.1821
ENSG00000171819	ANGPTL7	angiopoietin like 7	NM_021146	10218	protein-coding	8.64477	21.5623	13.6453	4.11744	3.93584	0	0	0	0	14.6174	2.68443	0
ENSG00000130173	ANGPTL8	angiopoietin like 8	NM_018687	55908	protein-coding	25.9343	7.61022	54.5811	13.1758	12.4635	5.79665	15.3936	8.21678	1.19113	29.3752	10.4786	8.26715
ENSG00000227059	ANHX	anomalous homeobox	NM_001191054	647589	protein-coding	0	0	0	0	0	0	0	0	0	0	0	0
ENSG00000029534	ANK1	ankyrin 1	NM_000037	286	protein-coding	127.51	43.1246	88.6944	51.0562	70.8451	67.9036	126.227	220.826	250.138	86.4431	63.2683	199.064
ENSG00000145362	ANK2	ankyrin 2	NM_001127493	287	protein-coding	220.442	208.013	120.533	19.7637	25.583	14.9057	26.6822	39.0297	27.396	182.996	20.0841	31.036
ENSG00000248152	ANK2-AS1	ANK2 antisense RNA 1	XR_001741419	105377373	ncRNA	6.48358	0	0	0	0.655973	0	0	0	0	2.16119	0.218658	0
ENSG00000151150	ANK3	ankyrin 3	NM_001149	288	protein-coding	2730.67	2518.98	2967.85	1317.58	1163.7	1787.02	3600.04	3407.91	3027.86	2739.17	1422.77	3345.27
ENSG00000151687	ANKAR	ankyrin and armadillo repeat containing	NM_001378068	150709	protein-coding	140.477	186.45	167.155	186.932	158.746	90.2621	89.2826	85.2491	89.3349	164.694	145.313	87.9555
ENSG00000166839	ANKDD1A	ankyrin repeat and death domain containing 1A	NM_182703	348094	protein-coding	137.236	299.335	235.381	121.876	124.635	29.8113	45.1544	50.3278	89.3349	223.984	92.1075	61.6057
ENSG00000189045	ANKDD1B	ankyrin repeat and death domain containing 1B	NM_001271529	728780	protein-coding	17.2895	22.8307	7.95975	14.8228	19.0232	9.10902	10.2624	5.13549	2.38226	16.0266	14.3183	5.92671
ENSG00000132623	ANKEF1	ankyrin repeat and EF-hand domain containing 1	NM_001303472	63926	protein-coding	1219.99	1268.37	1362.25	1099.36	1051.53	1492.22	1454.18	1289.01	1435.31	1283.54	1214.37	1392.83
ENSG00000153930	ANKFN1	ankyrin repeat and fibronectin type III domain containing 1	NM_001365758	162282	protein-coding	490.591	268.894	393.439	437.272	474.925	346.143	657.818	576.202	551.494	384.308	419.446	595.171
ENSG00000185722	ANKFY1	ankyrin repeat and FYVE domain containing 1	NM_001257999	51479	protein-coding	3717.25	4887.03	3875.26	2364.23	2619.3	2686.33	3948.96	3804.37	3040.96	4159.85	2556.62	3598.1
ENSG00000154122	ANKH	ANKH inorganic pyrophosphate transport regulator	NM_054027	56172	protein-coding	239.892	277.773	301.333	138.346	178.425	38.9204	139.568	82.1678	102.437	273	118.564	108.058
ENSG00000131503	ANKHD1	ankyrin repeat and KH domain containing 1	NM_001197030	54882	protein-coding	220.442	331.044	235.381	382.922	350.946	105.996	87.2302	148.929	86.9526	262.289	279.954	107.704
ENSG00000249637	ANKHD1-DT	ANKHD1 divergent transcript	NR_186044	121232368	ncRNA	42.1432	25.3674	38.6616	33.763	51.1659	43.0608	17.446	9.24387	26.2049	35.3908	42.6632	17.6316
ENSG00000254996	ANKHD1-EIF4EBP3	ANKHD1-EIF4EBP3 readthrough	NM_020690	404734	protein-coding	130.752	148.399	212.639	151.522	139.066	50.5137	43.102	24.6503	41.6896	163.93	113.701	36.4806
ENSG00000001629	ANKIB1	ankyrin repeat and IBR domain containing 1	NM_019004	54467	protein-coding	2331.93	2978.13	2740.43	2234.94	2366.75	2811.38	3028.43	3191.19	2365.59	2683.5	2471.02	2861.73
ENSG00000170209	ANKK1	ankyrin repeat and kinase domain containing 1	NM_178510	255239	protein-coding	15.1283	27.9041	54.5811	11.5288	32.1427	4.96856	12.3148	6.16258	17.867	32.5379	16.2134	12.1148
ENSG00000160117	ANKLE1	ankyrin repeat and LEM domain containing 1	NM_001278443	126549	protein-coding	28.0955	7.61022	25.0164	4.94092	20.3352	0	5.13119	4.10839	4.76453	20.2407	8.42536	4.66803
ENSG00000176915	ANKLE2	ankyrin repeat and LEM domain containing 2	NM_015114	23141	protein-coding	7884.03	7239.85	7154.68	7449.27	8114.39	7325.31	6415.01	6310.49	6363.02	7426.19	7629.65	6362.84
ENSG00000144504	ANKMY1	ankyrin repeat and MYND domain containing 1	NM_001282771	51281	protein-coding	449.528	587.255	545.811	387.862	478.204	304.738	376.629	381.053	303.739	527.531	390.268	353.807
ENSG00000106524	ANKMY2	ankyrin repeat and MYND domain containing 2	NM_020319	57037	protein-coding	734.805	780.047	730.023	971.715	798.975	1011.1	774.809	798.054	875.482	748.292	927.264	816.115
ENSG00000164331	ANKRA2	ankyrin repeat family A member 2	NM_023039	57763	protein-coding	368.483	473.102	587.884	716.434	678.276	457.107	381.76	439.598	391.882	476.49	617.272	404.413
ENSG00000148677	ANKRD1	ankyrin repeat domain 1	NM_014391	27063	protein-coding	17.2895	13.9521	13.6453	6.5879	10.4956	8.28093	12.3148	6.16258	8.33792	14.9623	8.4548	8.93845
ENSG00000088448	ANKRD10	ankyrin repeat domain 10	NM_001286721	55608	protein-coding	1912.66	1863.23	1986.53	1852.02	2145.69	1149.39	764.547	688.155	781.382	1920.81	1715.7	744.695
ENSG00000167522	ANKRD11	ankyrin repeat domain containing 11	NM_001256182	29123	protein-coding	9417.39	9581.26	9085.49	5837.7	6300.62	4142.95	7598.26	7415.64	6265.35	9361.38	5427.09	7093.08
ENSG00000234429	ANKRD11P1	ANKRD11 pseudogene 1	NA	100287912	pseudo	0	0	4.54843	0	0	0	4.10495	0	0	1.51614	0	1.36832
ENSG00000101745	ANKRD12	ankyrin repeat domain 12	NM_001083625	23253	protein-coding	2438.91	2284.33	1952.41	2021.66	1634.03	1272.78	1889.3	1736.82	1697.36	2225.22	1642.82	1774.5
ENSG00000076513	ANKRD13A	ankyrin repeat domain 13A	NM_033121	88455	protein-coding	3096.99	3386.55	4119.74	1930.25	2199.48	2303.75	2841.65	2820.41	2501.38	3534.42	2144.5	2721.15
ENSG00000198720	ANKRD13B	ankyrin repeat domain 13B	NM_152345	124930	protein-coding	854.751	640.527	795.975	653.025	1015.45	561.447	555.194	621.394	626.535	763.751	743.306	601.041
ENSG00000118454	ANKRD13C	ankyrin repeat domain 13C	NM_030816	81573	protein-coding	1507.43	1377.45	1304.26	1588.51	1454.29	2018.06	1796.94	1488.26	1860.55	1396.38	1686.95	1715.25
ENSG00000197568	ANKRD13C-DT	ANKRD13C divergent transcript	NM_001031693	11147	ncRNA	125.349	76.1022	118.259	68.3494	108.892	139.12	127.253	206.447	153.656	106.57	105.454	162.452
ENSG00000172932	ANKRD13D	ankyrin repeat domain 13D	NM_001347901	338692	protein-coding	3014.86	3368.79	3021.29	2686.22	3558	1942.71	2425	2256.53	2545.45	3134.98	2728.97	2408.99
ENSG00000134461	ANKRD16	ankyrin repeat domain 16	NM_001009941	54522	protein-coding	572.716	624.038	587.884	402.685	448.03	487.747	695.789	641.936	718.252	594.879	446.154	685.326
ENSG00000132466	ANKRD17	ankyrin repeat domain 17	NM_001286771	26057	protein-coding	6320.41	7837.26	6258.64	2837.74	3068.64	3988.92	5637.12	5605.9	3373.28	6805.43	3298.43	4872.1
ENSG00000180071	ANKRD18A	ankyrin repeat domain 18A	NM_001331100	253650	protein-coding	417.11	339.923	378.657	247.87	264.357	141.604	208.326	260.883	212.021	378.563	217.944	227.077
ENSG00000230453	ANKRD18B	ankyrin repeat domain 18B	NM_001013728	441459	protein-coding	631.068	622.769	528.755	501.504	454.589	412.39	498.751	480.681	431.19	594.197	456.161	470.207
ENSG00000226435	ANKRD18DP	ankyrin repeat domain 18D, pseudogene	NM_182631	348840	pseudo	0	0	0	0	0	0	0	0	0	0	0	0
ENSG00000217165	ANKRD18EP	ankyrin repeat domain 18E, pseudogene	NA	100131031	pseudo	283.116	248.6	283.14	192.696	226.311	297.285	256.559	351.267	196.537	271.619	238.764	268.121
ENSG00000218577	ANKRD18FP	ankyrin repeat domain 18F, pseudogene	NA	127379688	pseudo	0	0	0	0	0	0	0	0	0	0	0	0
ENSG00000165887	ANKRD2	ankyrin repeat domain 2	NM_001129981	26287	protein-coding	83.2059	46.9297	68.2264	79.0548	59.0376	46.3732	132.385	133.523	152.465	66.1207	61.4885	139.457
ENSG00000260691	ANKRD20A1	ankyrin repeat domain 20 family member A1	NM_032250	84210	protein-coding	55.1104	44.3929	31.839	10.7053	12.4635	3.31237	18.4723	22.5961	10.7202	43.7808	8.82707	17.2629
ENSG00000251056	ANKRD20A17P	ankyrin repeat domain 20 family member A17, pseudogene	NA	100421363	pseudo	31.3373	34.246	37.5245	18.1167	10.4956	14.0776	18.4723	7.18968	13.1024	34.3693	14.23	12.9215
ENSG00000249493	ANKRD20A18P	ankyrin repeat domain 20 family member A18, pseudogene	NA	391269	pseudo	0	8.87859	0	11.5288	9.18362	4.14046	2.05247	2.05419	11.9113	2.95953	8.2843	5.33933
ENSG00000229089	ANKRD20A8P	ankyrin repeat domain 20 family member A8, pseudogene	NR_003366	729171	pseudo	45.385	16.4888	43.2101	25.5281	25.583	11.5933	12.3148	20.5419	2.38226	35.028	20.9015	11.7464
ENSG00000152766	ANKRD22	ankyrin repeat domain 22	NM_144590	118932	protein-coding	1022.24	1322.91	1068.88	2542.11	1734.39	1968.38	1236.62	1108.24	1075.59	1138.01	2081.62	1140.15
ENSG00000163126	ANKRD23	ankyrin repeat domain 23	NM_144994	200539	protein-coding	21.6119	35.5143	48.8956	26.3516	26.2389	9.93711	6.15742	3.08129	7.14679	35.3406	20.8425	5.46183
ENSG00000089847	ANKRD24	ankyrin repeat domain 24	NM_001393552	170961	protein-coding	127.51	117.958	115.985	93.0541	122.667	119.245	150.857	125.306	198.919	120.485	111.655	158.361
ENSG00000107890	ANKRD26	ankyrin repeat domain containing 26	NM_001256053	22852	protein-coding	1548.49	1352.08	1710.21	1306.87	1338.84	1030.98	1253.04	1241.76	994.595	1536.93	1225.56	1163.13
ENSG00000237636	ANKRD26P3	ankyrin repeat domain 26 pseudogene 3	NR_027248	100101938	pseudo	0	0	0	0	0	0	0	0	0	0	0	0
ENSG00000229427	ANKRD26P4	ankyrin repeat domain 26 pseudogene 4	NA	100873882	pseudo	21.6119	12.6837	17.0566	5.76441	2.62389	3.31237	0	3.08129	0	17.1174	3.90022	1.0271
ENSG00000105186	ANKRD27	ankyrin repeat domain 27	NM_032139	84079	protein-coding	1893.2	1495.41	1480.51	1362.87	1241.76	1286.86	1599.9	1473.88	1671.16	1623.04	1297.16	1581.65
ENSG00000206560	ANKRD28	ankyrin repeat domain 28	NM_001195098	23243	protein-coding	2832.24	2757.44	2800.69	1683.21	1627.47	1968.38	2271.06	2182.58	2021.35	2796.79	1759.68	2158.33
ENSG00000154065	ANKRD29	ankyrin repeat domain 29	NM_001308238	147463	protein-coding	62.6746	50.7348	68.2264	38.7039	27.5509	24.8428	52.3381	36.9755	33.3517	60.5453	30.3659	40.8884
ENSG00000148513	ANKRD30A	ankyrin repeat domain 30A	NM_052997	91074	protein-coding	0	0	0	0	0	0	0	0	0	0	0	0
ENSG00000180777	ANKRD30B	ankyrin repeat domain 30B	NM_001145029	374860	protein-coding	582.441	621.501	639.054	827.605	701.235	283.208	313.002	237.259	258.476	614.332	604.016	269.579
ENSG00000163046	ANKRD30BL	ankyrin repeat domain 30B like	NM_001024655	554226	protein-coding	0	0	0	0	0	0	0	0	0	0	0	0
ENSG00000175302	ANKRD30BP1	ankyrin repeat domain 30B pseudogene 1	NA	642460	pseudo	10.806	17.7572	35.2503	5.76441	3.93584	1.65619	6.15742	12.3252	2.38226	21.2712	3.78548	6.95495
ENSG00000145700	ANKRD31	ankyrin repeat domain 31	NM_001164443	256006	protein-coding	37.8209	45.6613	75.0491	58.4676	64.9413	35.608	20.5247	52.382	35.7339	52.8437	53.0056	36.2135
ENSG00000167612	ANKRD33	ankyrin repeat domain 33	NM_001130015	341405	protein-coding	0	0	0	0	0	0	0	0	0	0	0	0
ENSG00000164236	ANKRD33B	ankyrin repeat domain 33B	NM_001164440	651746	protein-coding	0	0	0	0	1.31195	0	0	0	0	0	0.437315	0
ENSG00000229689	ANKRD33BP1	ANKRD33B pseudogene 1	NA	100419920	pseudo	41.0627	68.492	27.2906	102.936	115.451	83.6374	67.7316	79.0865	22.6315	45.6151	100.675	56.4832
ENSG00000254558	ANKRD33BP8	ANKRD33B pseudogene 8	NA	100420021	pseudo	0	0	0	0	0	0	0	0	0	0	0	0
ENSG00000255305	ANKRD33BP9	ANKRD33B pseudogene 9	NA	100420025	pseudo	0	0	0	0	0	0	0	0	0	0	0	0
ENSG00000272031	ANKRD34A	ankyrin repeat domain 34A	NM_001039888	284615	protein-coding	633.229	611.354	471.899	388.686	524.123	506.793	585.981	575.174	602.713	572.161	473.2	587.956
ENSG00000189127	ANKRD34B	ankyrin repeat domain 34B	NM_001004441	340120	protein-coding	203.152	190.255	209.228	207.519	167.929	176.384	266.822	173.579	173.905	200.878	183.944	204.769
ENSG00000235711	ANKRD34C	ankyrin repeat domain 34C	NM_001146341	390616	protein-coding	0	0	0	0	0	0	0	0	0	0	0	0
ENSG00000259234	ANKRD34C-AS1	ANKRD34C antisense RNA 1	NR_038997	729911	ncRNA	0	0	0	0	0	0	4.10495	2.05419	0	0	0	2.05305
ENSG00000198483	ANKRD35	ankyrin repeat domain 35	NM_001280799	148741	protein-coding	54.0298	101.47	133.042	27.9986	66.9093	48.0294	36.9445	34.9213	45.263	96.1803	47.6457	39.0429
ENSG00000135976	ANKRD36	ankyrin repeat domain 36	NM_001164315	375248	protein-coding	588.925	436.319	518.521	549.266	514.939	155.681	224.746	172.552	127.451	514.588	406.629	174.916
ENSG00000196912	ANKRD36B	ankyrin repeat domain 36B	NM_001353337	57730	protein-coding	255.021	306.945	312.704	312.925	330.61	139.12	155.988	145.848	108.393	291.557	260.885	136.743
ENSG00000174501	ANKRD36C	ankyrin repeat domain 36C	NM_001010914	400986	protein-coding	477.623	512.421	469.625	522.091	384.4	64.5912	155.988	164.336	66.7034	486.557	323.694	129.009
ENSG00000186352	ANKRD37	ankyrin repeat domain 37	NM_181726	353322	protein-coding	83.2059	79.9073	40.9359	83.1722	83.3086	68.7317	81.0727	70.8697	78.6147	68.0163	78.4042	76.8524
ENSG00000213337	ANKRD39	ankyrin repeat domain 39	NM_016466	51239	protein-coding	168.573	123.032	103.477	190.226	183.017	183.009	105.702	116.062	88.1437	131.694	185.417	103.303
ENSG00000154945	ANKRD40	ankyrin repeat domain 40	NM_052855	91369	protein-coding	3100.23	2672.45	2892.8	3084.78	3294.3	4358.25	3115.66	3174.76	2858.72	2888.5	3579.11	3049.71
ENSG00000167117	ANKRD40CL	ANKRD40 C-terminal like	NM_001358683	55018	protein-coding	10.806	2.53674	9.09686	4.94092	26.8949	4.96856	6.15742	14.3794	7.14679	7.47985	12.2681	9.22786
ENSG00000137494	ANKRD42	ankyrin repeat domain 42	NM_001300972	338699	protein-coding	1199.46	1489.07	1276.97	910.777	1106.63	1175.89	1348.48	1472.86	1204.23	1321.83	1064.43	1341.86
ENSG00000247137	ANKRD42-DT	ANKRD42 divergent transcript	NM_018705	100506282	ncRNA	327.421	410.952	360.463	494.092	525.435	229.382	245.271	149.956	142.936	366.278	416.303	179.388
ENSG00000065413	ANKRD44	ankyrin repeat domain 44	NM_001195144	91526	protein-coding	291.761	356.412	249.026	268.457	203.352	268.302	374.577	290.668	308.503	299.066	246.704	324.583
ENSG00000231621	ANKRD44-AS1	ANKRD44 antisense RNA 1	NR_135584	101927596	ncRNA	0	0	0	0	1.31195	0	0	0	0	0	0.437315	0
ENSG00000236977	ANKRD44-IT1	ANKRD44 intronic transcript 1	NR_046837	101927547	ncRNA	0	0	2.27421	0.823487	1.31195	0	0	0	0	0.758071	0.711811	0
ENSG00000183831	ANKRD45	ankyrin repeat domain 45	NM_198493	339416	protein-coding	0	0	0	0	1.31195	0	0	0	0	0	0.437315	0
ENSG00000285777	ANKRD45	ankyrin repeat domain 45	NM_198493	339416	protein-coding	0	0	0	0	0	0	0	0	0	0	0	0
ENSG00000186106	ANKRD46	ankyrin repeat domain 46	NM_001270377	157567	protein-coding	902.298	673.504	684.539	1874.26	1603.85	1594.91	964.663	804.217	924.318	753.447	1691.01	897.733
ENSG00000168876	ANKRD49	ankyrin repeat domain 49	NM_017704	54851	protein-coding	1104.37	1103.48	1112.09	1936.02	2089.27	1088.94	996.476	1063.05	890.966	1106.65	1704.75	983.496
ENSG00000225349	ANKRD49P2	ANKRD49 pseudogene 2	NA	116435289	pseudo	0	0	0	0.823487	0	0	0	0	0	0	0.274496	0
ENSG00000151458	ANKRD50	ankyrin repeat domain containing 50	NM_001167882	57182	protein-coding	1610.09	2014.17	1516.9	1583.57	1407.72	1970.03	1970.38	1940.19	1471.05	1713.72	1653.77	1793.87
ENSG00000139645	ANKRD52	ankyrin repeat domain 52	NM_173595	283373	protein-coding	9312.58	11346.8	8960.4	6015.57	7693.25	5886.91	8840.01	8669.73	7230.17	9873.27	6531.91	8246.63
ENSG00000144031	ANKRD53	ankyrin repeat domain 53	NM_001115116	79998	protein-coding	14.0477	5.07348	4.54843	13.1758	18.3672	3.31237	16.4198	17.4607	11.9113	7.88989	11.6185	15.2639
ENSG00000100124	ANKRD54	ankyrin repeat domain 54	NM_001349853	129138	protein-coding	1567.94	1818.84	1541.92	1640.39	1833.45	2088.45	1913.93	1971	2073.76	1642.9	1854.09	1986.23
ENSG00000164512	ANKRD55	ankyrin repeat domain 55	NM_001039935	79722	protein-coding	0	0	0	1.64697	0	0	0	0	0	0	0.548992	0
ENSG00000135299	ANKRD6	ankyrin repeat domain 6	NM_001242809	22881	protein-coding	507.88	385.584	664.071	179.52	251.894	168.103	399.206	483.763	404.985	519.178	199.839	429.318
ENSG00000124227	ANKRD60	ankyrin repeat domain 60	NM_001304369	140731	protein-coding	0	0	0	0	0	0	0	0	0	0	0	0
ENSG00000157999	ANKRD61	ankyrin repeat domain 61	NM_001271700	100310846	protein-coding	181.54	129.374	164.881	131.758	142.346	28.1552	44.1282	43.1381	20.2492	158.598	100.753	35.8385
ENSG00000181626	ANKRD62	ankyrin repeat domain 62	NM_001277333	342850	protein-coding	0	0	0	0	0	0	0	0	0	0	0	0
ENSG00000259271	ANKRD62P1	ankyrin repeat domain 62 pseudogene 1	NA	107080639	pseudo	2.16119	0	0	1.64697	0	0	12.3148	2.05419	3.57339	0.720397	0.548992	5.98081
ENSG00000230778	ANKRD63	ankyrin repeat domain 63	NM_001190479	100131244	protein-coding	2.16119	15.2204	20.4679	8.23487	11.8075	8.28093	14.3673	10.271	14.2936	12.6165	9.44111	12.9773
ENSG00000235098	ANKRD65	ankyrin repeat domain 65	NM_001145210	441869	protein-coding	4.32238	2.53674	29.5648	11.5288	17.0553	21.5304	10.2624	20.5419	5.95566	12.1413	16.7048	12.2533
ENSG00000230062	ANKRD66	ankyrin repeat domain 66	NM_001162435	100287718	protein-coding	0	0	9.09686	2.47046	1.96792	0	0	0	0	3.03229	1.47946	0
ENSG00000106013	ANKRD7	ankyrin repeat domain 7	NM_001077708	56311	protein-coding	0	0	0	0	1.31195	1.65619	0	0	0	0	0.989377	0
ENSG00000156381	ANKRD9	ankyrin repeat domain 9	NM_001348651	122416	protein-coding	2481.05	2108.03	1830.74	1844.61	2852.83	2675.57	4068	4153.58	4594.19	2139.94	2457.67	4271.93
ENSG00000064999	ANKS1A	ankyrin repeat and sterile alpha motif domain containing 1A	NM_015245	23294	protein-coding	2072.58	2361.7	2392.47	1166.88	1448.39	1529.49	2175.62	2436.27	1909.38	2275.59	1381.59	2173.76
ENSG00000185046	ANKS1B	ankyrin repeat and sterile alpha motif domain containing 1B	NM_001204065	56899	protein-coding	257.182	239.722	172.84	208.342	205.976	151.541	185.749	167.417	176.287	223.248	188.62	176.484
ENSG00000168096	ANKS3	ankyrin repeat and sterile alpha motif domain containing 3	NM_001242929	124401	protein-coding	983.342	1004.55	923.331	884.425	1142.05	542.401	679.369	839.138	874.29	970.407	856.292	797.599
ENSG00000175311	ANKS4B	ankyrin repeat and sterile alpha motif domain containing 4B	NM_145865	257629	protein-coding	1.0806	0	0	0	0	0	2.05247	0	0	0.360199	0	0.684158
ENSG00000165138	ANKS6	ankyrin repeat and sterile alpha motif domain containing 6	NM_173551	203286	protein-coding	0	0	15.9195	0	0	0	8.2099	0	0	5.3065	0	2.73663
ENSG00000206199	ANKUB1	ankyrin repeat and ubiquitin domain containing 1	NM_001144960	389161	protein-coding	0	0	0	8.23487	2.62389	0	1.02624	0	0	0	3.61959	0.342079
ENSG00000163516	ANKZF1	ankyrin repeat and zinc finger peptidyl tRNA hydrolase 1	NM_001042410	55139	protein-coding	1494.46	1544.87	959.718	999.714	1224.7	755.221	894.879	754.916	653.931	1333.02	993.212	767.909
ENSG00000011426	ANLN	anillin, actin binding protein	NM_001284301	54443	protein-coding	20326	16225	13767	17261.9	12036.5	16412.8	19540.6	18544.2	17250	16772.7	15237.1	18444.9
ENSG00000131620	ANO1	anoctamin 1	NM_001378092	55107	protein-coding	872.041	819.367	2282.17	1288.76	1424.77	2301.27	1408	1399.93	1074.4	1324.53	1671.6	1294.11
ENSG00000160746	ANO10	anoctamin 10	NM_001204831	55129	protein-coding	3857.73	3160.78	3987.83	2596.46	1954.8	4329.27	4409.74	4408.3	4136.8	3668.78	2960.17	4318.28
ENSG00000047617	ANO2	anoctamin 2	NM_001278596	57101	protein-coding	84.2865	57.0766	90.9686	68.3494	77.4048	105.996	114.939	158.173	117.922	77.4439	83.9167	130.345
ENSG00000134343	ANO3	anoctamin 3	NM_001313726	63982	protein-coding	28.0955	22.8307	9.09686	21.4107	30.1748	43.8889	23.6035	12.3252	9.52905	20.0077	31.8248	15.1526
ENSG00000151572	ANO4	anoctamin 4	NM_001286615	121601	protein-coding	0	0	0	0	0	0	0	0	0	0	0	0
ENSG00000171714	ANO5	anoctamin 5	NM_001142649	203859	protein-coding	554.346	766.095	635.643	680.2	505.755	830.577	834.331	593.662	773.044	652.028	672.178	733.679
ENSG00000177119	ANO6	anoctamin 6	NM_001025356	196527	protein-coding	5599.65	5980.36	5916.37	3804.51	3278.55	4749.94	7553.1	6733.65	5716.24	5832.13	3944.34	6667.66
ENSG00000146205	ANO7	anoctamin 7	NM_001001666	50636	protein-coding	146.961	71.0287	50.0327	35.41	70.8451	55.4822	36.9445	49.3007	45.263	89.3408	53.9124	43.8361
ENSG00000074855	ANO8	anoctamin 8	NM_020959	57719	protein-coding	986.584	929.715	1223.53	1522.63	2049.26	806.562	823.042	978.824	674.18	1046.61	1459.48	825.349
ENSG00000185101	ANO9	anoctamin 9	NM_001012302	338440	protein-coding	381.45	361.485	359.326	332.689	549.05	112.621	168.303	144.821	177.479	367.421	331.453	163.534
ENSG00000011201	ANOS1	anosmin 1	NM_000216	3730	protein-coding	0	7.61022	20.4679	0	1.31195	9.93711	18.4723	10.271	14.2936	9.35938	3.74969	14.3456
ENSG00000140350	ANP32A	acidic nuclear phosphoprotein 32 family member A	NM_006305	8125	protein-coding	7002.26	7595	5483.13	6257.68	5838.82	9608.36	7479.22	7467	9425.42	6693.46	7234.95	8123.88
ENSG00000259516	ANP32AP1	acidic nuclear phosphoprotein 32 family member A pseudogene 1	NR_003144	723972	pseudo	2.16119	7.61022	6.82264	1.64697	3.93584	3.31237	8.2099	6.16258	9.52905	5.53135	2.96506	7.96718
ENSG00000136938	ANP32B	acidic nuclear phosphoprotein 32 family member B	NM_006401	10541	protein-coding	6482.5	5596.05	5314.84	8225.81	7025.47	12176.3	7201.11	7460.83	8951.35	5797.79	9142.52	7871.1
ENSG00000139223	ANP32D	acidic nuclear phosphoprotein 32 family member D	NM_012404	23519	protein-coding	0	0	0	0	0	0	0	0	0	0	0	0
ENSG00000143401	ANP32E	acidic nuclear phosphoprotein 32 family member E	NM_001136478	81611	protein-coding	6877.99	5544.04	5583.2	5929.11	5079.2	8819.19	6288.78	6172.85	6460.7	6001.74	6609.17	6307.44
ENSG00000166825	ANPEP	alanyl aminopeptidase, membrane	NM_001150	290	protein-coding	15.1283	0	11.3711	0	1.31195	0	0	0	0	8.83314	0.437315	0
ENSG00000103254	ANTKMT	adenine nucleotide translocase lysine methyltransferase	NM_001271285	65990	protein-coding	620.262	625.306	619.723	1001.36	930.826	1304.25	1199.67	1054.83	1438.89	621.764	1078.81	1231.13
ENSG00000169604	ANTXR1	ANTXR cell adhesion molecule 1	NM_001410840	84168	protein-coding	596.489	877.712	775.507	230.576	218.439	282.38	383.813	391.324	358.531	749.903	243.798	377.889
ENSG00000163297	ANTXR2	ANTXR cell adhesion molecule 2	NM_001145794	118429	protein-coding	112.382	106.543	90.9686	57.6441	55.7577	102.684	73.8891	65.7342	45.263	103.298	72.0284	61.6288
ENSG00000274209	ANTXRL	ANTXR like	NM_001278688	195977	protein-coding	0	0	0	0	0	0	0	2.05419	0	0	0	0.684731
ENSG00000135046	ANXA1	annexin A1	NM_000700	301	protein-coding	319.856	1050.21	147.824	317.866	200.728	127.526	293.504	295.804	285.872	505.963	215.373	291.726
ENSG00000109511	ANXA10	annexin A10	NM_007193	11199	protein-coding	2.16119	2.53674	0	0	0	0	0	0	0	1.56598	0	0
ENSG00000122359	ANXA11	annexin A11	NM_001157	311	protein-coding	4600.1	4947.91	4814.51	2927.5	3133.58	4428.64	5250.23	5709.63	5672.17	4787.51	3496.57	5544.01
ENSG00000104537	ANXA13	annexin A13	NM_001003954	312	protein-coding	0	0	2.27421	7.41139	0	0	0	0	0	0.758071	2.47046	0
ENSG00000182718	ANXA2	annexin A2	NM_001002857	302	protein-coding	32812.3	39499.6	24388.7	50875.9	27263.6	42631.9	45364.8	46277.9	50655.2	32233.5	40257.1	47432.7
ENSG00000177721	ANXA2R	annexin A2 receptor	NM_001014279	389289	protein-coding	41.0627	19.0255	52.3069	62.585	50.5099	27.3271	50.2856	18.4877	32.1605	37.465	46.8073	33.6446
ENSG00000215068	ANXA2R-AS1	ANXA2R antisense RNA 1	NM_194290	153684	ncRNA	238.812	234.648	354.777	388.686	386.368	215.304	259.638	224.934	167.95	276.079	330.119	217.507
ENSG00000177738	ANXA2R-OT1	ANXA2R overlapping transcript 1	NR_034085	648987	ncRNA	91.8507	125.569	108.025	179.52	230.247	153.197	114.939	107.845	133.407	108.481	187.655	118.73
ENSG00000138772	ANXA3	annexin A3	NM_005139	306	protein-coding	490.591	544.131	567.416	600.322	547.082	386.719	1069.34	1240.73	1249.5	534.046	511.374	1186.52
ENSG00000196975	ANXA4	annexin A4	NM_001153	307	protein-coding	1888.88	1922.85	1747.73	2540.46	1692.41	2390.7	1775.39	1916.56	2086.86	1853.15	2207.86	1926.27
ENSG00000164111	ANXA5	annexin A5	NM_001154	308	protein-coding	8574.53	7119.36	8149.65	9271.64	5831.6	12053.7	11119.3	11133.7	12074.5	7947.84	9052.32	11442.5
ENSG00000197043	ANXA6	annexin A6	NM_001155	309	protein-coding	18027.6	14240	22774	14896.9	12142.1	27710.5	33215.2	33459.7	33511.3	18347.2	18249.8	33395.4
ENSG00000138279	ANXA7	annexin A7	NM_001156	310	protein-coding	5660.16	6363.41	5693.5	11967.7	7401.35	11154.4	7971.81	8673.84	8509.44	5905.69	10174.5	8385.03
ENSG00000265190	ANXA8	annexin A8	NM_001040084	653145	protein-coding	0	0	0	0	0	1.65619	0	0	0	0	0.552062	0
ENSG00000276850	ANXA8	annexin A8	NM_001040084	653145	protein-coding	0	0	2.27421	1.64697	1.31195	0	0	0	0	0.758071	0.986307	0
ENSG00000264230	ANXA8L1	annexin A8 like 1	NM_001039801	728113	protein-coding	0	2.53674	0	0	0	0	0	0	0	0.84558	0	0
ENSG00000143412	ANXA9	annexin A9	NM_003568	8416	protein-coding	4160.29	2918.52	4288.03	3548.41	3776.44	6282.74	5702.8	5720.93	6178.4	3788.95	4535.86	5867.38
ENSG00000136250	AOAH	acyloxyacyl hydrolase	NM_001177506	313	protein-coding	0	0	0	0	0	0	0	0	0	0	0	0
ENSG00000230539	AOAH-IT1	AOAH intronic transcript 1	NR_046764	100874264	ncRNA	0	0	0	0	0	0	0	0	0	0	0	0
ENSG00000002726	AOC1	amine oxidase copper containing 1	NM_001091	26	protein-coding	47.5462	32.9776	131.904	44.4683	49.198	178.868	22.5772	6.16258	2.38226	70.8094	90.8448	10.374
ENSG00000131480	AOC2	amine oxidase copper containing 2	NM_001158	314	protein-coding	41.0627	43.1246	20.4679	27.9986	54.4458	28.9832	20.5247	23.6232	21.4404	34.885	37.1425	21.8628
ENSG00000131471	AOC3	amine oxidase copper containing 3	NM_001277731	8639	protein-coding	20.5313	13.9521	18.1937	15.6463	24.927	8.28093	0	16.4336	26.2049	17.559	16.2847	14.2128
ENSG00000148120	AOPEP	aminopeptidase O (putative)	NM_001193329	84909	protein-coding	1420.98	1426.92	1133.7	1830.61	2026.96	1757.21	2472.21	2587.26	2767	1327.2	1871.59	2608.82
ENSG00000138356	AOX1	aldehyde oxidase 1	NM_001159	316	protein-coding	4.32238	2.53674	0	0	3.27987	0	0	0	0	2.28637	1.09329	0
ENSG00000243478	AOX2P	aldehyde oxidase 2, pseudogene	NA	344454	pseudo	0	0	0	0.823487	0	0	0	0	0	0	0.274496	0
ENSG00000138660	AP1AR	adaptor related protein complex 1 associated regulatory protein	NM_001128426	55435	protein-coding	1130.3	1114.9	1278.11	1439.46	1426.09	1778.74	1162.73	1133.92	1229.25	1174.44	1548.09	1175.3
ENSG00000100280	AP1B1	adaptor related protein complex 1 subunit beta 1	NM_001127	162	protein-coding	8408.12	7679.98	7691.39	3984.85	4855.51	7005.67	8990.86	9826.24	9626.72	7926.5	5282.01	9481.28
ENSG00000232707	AP1B1P2	AP1B1 pseudogene 2	NA	23781	pseudo	0	0	0	0	0	0	0	0	0	0	0	0
ENSG00000166747	AP1G1	adaptor related protein complex 1 subunit gamma 1	NM_001030007	164	protein-coding	9363.36	10097.5	9848.49	8077.59	6342.6	13080.6	11234.2	10767.1	9363.48	9769.78	9166.92	10454.9
ENSG00000213983	AP1G2	adaptor related protein complex 1 subunit gamma 2	NM_001282474	8906	protein-coding	1224.32	1461.16	1963.78	1828.14	2502.54	1127.86	897.957	995.257	1085.12	1549.75	1819.51	992.778
ENSG00000258727	AP1G2-AS1	AP1G2 antisense RNA 1	NR_110555	102724814	ncRNA	5.40298	19.0255	35.2503	46.1153	54.4458	14.0776	3.07871	11.2981	15.4847	19.8929	38.2129	9.95383
ENSG00000072958	AP1M1	adaptor related protein complex 1 subunit mu 1	NM_001130524	8907	protein-coding	1987.22	2090.27	1713.62	1407.34	1627.47	2388.22	2392.16	2586.23	2414.42	1930.37	1807.68	2464.27
ENSG00000129354	AP1M2	adaptor related protein complex 1 subunit mu 2	NM_001300887	10053	protein-coding	4206.76	4515.4	4861.13	4585.18	3949.61	7335.25	6205.66	6569.31	6996.71	4527.76	5290.01	6590.56
ENSG00000227534	AP1M2P1	AP1M2 pseudogene 1	NA	645388	pseudo	0	0	0	0	0	0	0	0	0	0	0	0
ENSG00000106367	AP1S1	adaptor related protein complex 1 subunit sigma 1	NM_001283	1174	protein-coding	2035.84	2359.17	2140.04	4214.61	2940.07	4709.36	2910.41	3156.27	3582.92	2178.35	3954.68	3216.53
ENSG00000182287	AP1S2	adaptor related protein complex 1 subunit sigma 2	NM_001272071	8905	protein-coding	4042.51	3560.31	3593.26	8668.03	8258.7	6486.45	3930.49	3707.82	3968.85	3732.03	7804.39	3869.05
ENSG00000152056	AP1S3	adaptor related protein complex 1 subunit sigma 3	NM_001039569	130340	protein-coding	253.94	275.236	245.615	275.045	230.903	213.648	398.18	351.267	375.206	258.264	239.865	374.885
ENSG00000196961	AP2A1	adaptor related protein complex 2 subunit alpha 1	NM_014203	160	protein-coding	6457.64	5861.14	6218.84	3541.82	4241.52	5349.48	8031.33	8399.6	7825.73	6179.21	4377.61	8085.56
ENSG00000183020	AP2A2	adaptor related protein complex 2 subunit alpha 2	NM_001242837	161	protein-coding	2286.54	2564.64	1834.15	1213.82	1498.24	1660.33	2154.07	2332.54	2234.56	2228.45	1457.46	2240.39
ENSG00000006125	AP2B1	adaptor related protein complex 2 subunit beta 1	NM_001030006	163	protein-coding	24255.1	28732.4	21940.5	14722.3	12420.9	21630.6	28073.7	27335.2	24308.6	24976	16257.9	26572.5
ENSG00000234130	AP2B1P1	AP2B1 pseudogene 1	NA	401602	pseudo	34.5791	30.4409	11.3711	3.29395	0	3.31237	0	6.16258	4.76453	25.4637	2.20211	3.64237
ENSG00000161203	AP2M1	adaptor related protein complex 2 subunit mu 1	NM_001025205	1173	protein-coding	32979.8	37000.9	33055.7	35963.3	34259.5	53115.5	40245.9	40782.9	41440.7	34345.5	41112.8	40823.2
ENSG00000042753	AP2S1	adaptor related protein complex 2 subunit sigma 1	NM_001301076	1175	protein-coding	5649.36	4775.41	5525.2	7232.69	6355.72	9343.37	7477.16	7628.25	9504.04	5316.66	7643.93	8203.15
ENSG00000132842	AP3B1	adaptor related protein complex 3 subunit beta 1	NM_001271769	8546	protein-coding	3862.05	4415.19	4633.71	2939.85	2385.12	4850.14	5159.92	5025.59	4684.72	4303.65	3391.7	4956.74
ENSG00000103723	AP3B2	adaptor related protein complex 3 subunit beta 2	NM_001278511	8120	protein-coding	21.6119	58.345	32.9761	9.05836	6.55973	18.218	6.15742	8.21678	19.0581	37.6443	11.2787	11.1441
ENSG00000065000	AP3D1	adaptor related protein complex 3 subunit delta 1	NM_001077523	8943	protein-coding	9773.99	11836.4	10708.1	6213.21	8036.33	9104.05	13225.1	13106.8	12363.9	10772.9	7784.53	12898.6
ENSG00000185009	AP3M1	adaptor related protein complex 3 subunit mu 1	NM_001320263	26985	protein-coding	7129.77	7754.81	6847.66	6630.72	4989.33	7983.64	8724.04	8556.75	7539.86	7244.08	6534.56	8273.55
ENSG00000070718	AP3M2	adaptor related protein complex 3 subunit mu 2	NM_001134296	10947	protein-coding	2485.37	2168.91	1808	2118.01	1815.73	1556.81	1579.38	1628.98	1546.09	2154.09	1830.19	1584.81
ENSG00000177879	AP3S1	adaptor related protein complex 3 subunit sigma 1	NM_001002924	1176	protein-coding	2341.65	1842.94	1788.67	5222.56	4681.02	4837.72	2722.61	2639.64	2950.43	1991.09	4913.77	2770.89
ENSG00000157823	AP3S2	adaptor related protein complex 3 subunit sigma 2	NM_005829	10239	protein-coding	821.253	741.996	984.735	669.495	629.734	764.33	662.949	693.291	677.754	849.328	687.853	677.998
ENSG00000134262	AP4B1	adaptor related protein complex 4 subunit beta 1	NM_001253852	10717	protein-coding	313.373	364.022	363.874	388.686	390.304	485.262	385.865	281.425	412.131	347.09	421.417	359.807
ENSG00000226167	AP4B1-AS1	AP4B1 antisense RNA 1	NR_037864	100287722	ncRNA	24.8537	17.7572	25.0164	36.2334	24.927	8.28093	7.18366	4.10839	0	22.5424	23.1471	3.76402
ENSG00000081014	AP4E1	adaptor related protein complex 4 subunit epsilon 1	NM_001252127	23431	protein-coding	1484.74	1880.99	1412.29	1675.8	1378.86	2083.48	1633.77	1713.2	1368.61	1592.67	1712.71	1571.86
ENSG00000221838	AP4M1	adaptor related protein complex 4 subunit mu 1	NM_001363671	9179	protein-coding	472.22	451.54	593.57	797.959	785.2	943.198	831.252	785.729	795.676	505.777	842.119	804.219
ENSG00000100478	AP4S1	adaptor related protein complex 4 subunit sigma 1	NM_001128126	11154	protein-coding	432.238	441.393	403.673	858.897	688.772	462.076	553.142	640.909	640.829	425.768	669.915	611.626
ENSG00000254470	AP5B1	adaptor related protein complex 5 subunit beta 1	NM_138368	91056	protein-coding	1443.68	1996.41	1303.12	723.022	1053.49	1247.11	1898.54	1891.91	1898.66	1581.07	1007.87	1896.37
ENSG00000053770	AP5M1	adaptor related protein complex 5 subunit mu 1	NM_018229	55745	protein-coding	1641.43	1948.22	1792.08	2610.45	2430.38	3246.12	2819.07	2942.63	2716.97	1793.91	2762.32	2826.23
ENSG00000125843	AP5S1	adaptor related protein complex 5 subunit sigma 1	NM_001204446	55317	protein-coding	520.847	470.565	457.117	615.968	768.145	863.701	642.424	735.402	825.454	482.843	749.271	734.427
ENSG00000242802	AP5Z1	adaptor related protein complex 5 subunit zeta 1	NM_001364858	9907	protein-coding	2101.76	3022.52	2568.73	2908.56	4113.61	2996.87	3726.27	3705.77	3794.94	2564.34	3339.68	3742.33
ENSG00000120868	APAF1	apoptotic peptidase activating factor 1	NM_001160	317	protein-coding	2110.4	1581.66	1750.01	1758.97	1445.11	2260.69	2327.51	2262.7	1821.24	1814.02	1821.59	2137.15
ENSG00000107282	APBA1	amyloid beta precursor protein binding family A member 1	NM_001163	320	protein-coding	0	0	6.82264	9.88185	0	0	4.10495	2.05419	2.38226	2.27421	3.29395	2.84714
ENSG00000034053	APBA2	amyloid beta precursor protein binding family A member 2	NM_001130414	321	protein-coding	0	0	0	3.29395	0	3.31237	0	0	0	0	2.20211	0
ENSG00000011132	APBA3	amyloid beta precursor protein binding family A member 3	NM_004886	9546	protein-coding	324.179	305.677	266.083	356.57	427.039	309.707	498.751	325.59	483.599	298.646	364.438	435.98
ENSG00000166313	APBB1	amyloid beta precursor protein binding family B member 1	NM_001164	322	protein-coding	306.889	194.061	236.518	74.9373	137.754	168.931	279.136	261.91	283.489	245.823	127.208	274.845
ENSG00000077420	APBB1IP	amyloid beta precursor protein binding family B member 1 interacting protein	NM_019043	54518	protein-coding	0	30.4409	11.3711	0	1.31195	1.65619	0	0	0	13.9373	0.989377	0
ENSG00000163697	APBB2	amyloid beta precursor protein binding family B member 2	NM_001166050	323	protein-coding	2294.11	1826.45	2691.53	1399.1	1327.03	1332.4	1814.39	1909.37	1562.76	2270.7	1352.85	1762.18
ENSG00000113108	APBB3	amyloid beta precursor protein binding family B member 3	NM_006051	10307	protein-coding	798.56	952.545	1019.99	661.26	898.683	356.08	471.043	424.191	521.716	923.697	638.674	472.317
ENSG00000134982	APC	APC regulator of WNT signaling pathway	NM_000038	324	protein-coding	2801.99	3182.34	2630.13	1678.27	1626.81	1816.01	3166.97	2813.22	2260.77	2871.48	1707.03	2746.98
ENSG00000115266	APC2	APC regulator of WNT signaling pathway 2	NM_001351273	10297	protein-coding	234.489	336.118	201.268	196.813	306.995	205.367	382.786	320.454	251.329	257.292	236.392	318.19
ENSG00000154856	APCDD1	APC down-regulated 1	NM_153000	147495	protein-coding	0	0	0	0	0	1.65619	2.05247	0	0	0	0.552062	0.684158
ENSG00000198768	APCDD1L	APC down-regulated 1 like	NM_001304787	164284	protein-coding	1.0806	0	0	7.41139	7.21571	0	0	0	0	0.360199	4.8757	0
ENSG00000231290	APCDD1L-DT	APCDD1L divergent transcript	NR_034147	149773	ncRNA	0	0	4.54843	0	1.31195	0	0	0	1.19113	1.51614	0.437315	0.397044
ENSG00000132703	APCS	amyloid P component, serum	NM_001639	325	protein-coding	0	0	0	0	0	0	0	0	0	0	0	0
ENSG00000164062	APEH	acylaminoacyl-peptide hydrolase	NM_001640	327	protein-coding	7095.19	6596.79	7942.69	6658.72	5313.38	9694.48	9319.26	9974.14	10041.2	7211.56	7222.19	9778.21
ENSG00000248329	APELA	apelin receptor early endogenous ligand	NM_001297550	100506013	protein-coding	0	0	0	0	0	0	0	0	0	0	0	0
ENSG00000100823	APEX1	apurinic/apyrimidinic endodeoxyribonuclease 1	NM_001244249	328	protein-coding	4440.17	4084.15	4529.1	7564.55	5846.03	9890.74	5986.04	5826.72	6623.88	4351.14	7767.11	6145.55
ENSG00000169188	APEX2	apurinic/apyrimidinic endodeoxyribonuclease 2	NM_001271748	27301	protein-coding	2612.88	2203.16	2553.94	1550.63	1765.88	2558.81	2652.82	2781.38	3167.22	2456.66	1958.44	2867.14
ENSG00000117362	APH1A	aph-1 homolog A, gamma-secretase subunit	NM_001077628	51107	protein-coding	6525.72	5585.9	6815.82	7582.67	8078.31	11478.2	10151.5	10172.4	10888.1	6309.15	9046.39	10404
ENSG00000138613	APH1B	aph-1 homolog B, gamma-secretase subunit	NM_001145646	83464	protein-coding	596.489	608.817	675.442	1241	1012.82	1392.85	922.587	978.824	859.997	626.916	1215.56	920.469
ENSG00000166181	API5	apoptosis inhibitor 5	NM_001142930	8539	protein-coding	7750.03	7912.09	7175.15	10076.2	6943.48	10120.1	7909.21	8042.17	8224.76	7612.42	9046.6	8058.71
ENSG00000149089	APIP	APAF1 interacting protein	NM_015957	51074	protein-coding	1136.79	743.265	997.243	2185.54	2194.89	2026.34	1160.67	1129.81	1292.38	959.098	2135.59	1194.29
ENSG00000169621	APLF	aprataxin and PNKP like factor	NM_173545	200558	protein-coding	3.24179	7.61022	4.54843	0.823487	0.655973	0	4.10495	6.16258	0	5.13348	0.493153	3.42251
ENSG00000171388	APLN	apelin	NM_017413	8862	protein-coding	54.0298	40.5878	25.0164	9.88185	11.8075	11.5933	20.5247	30.8129	14.2936	39.878	11.0942	21.8771
ENSG00000134817	APLNR	apelin receptor	NM_005161	187	protein-coding	0	0	0	0	0	0	0	0	0	0	0	0
ENSG00000105290	APLP1	amyloid beta precursor like protein 1	NM_001024807	333	protein-coding	2200.09	2004.02	1855.76	982.42	924.922	1986.59	2388.05	2541.04	2745.56	2019.96	1297.98	2558.22
ENSG00000084234	APLP2	amyloid beta precursor like protein 2	NM_001142276	334	protein-coding	70213.9	70137	78453.6	43046.1	32451	70757.2	90040	89933.7	90838.1	72934.8	48751.5	90270.6
ENSG00000101474	APMAP	adipocyte plasma membrane associated protein	NM_020531	57136	protein-coding	5433.24	5370.28	5263.67	4924.45	3444.52	7119.11	7156.98	7667.28	8027.03	5355.73	5162.69	7617.1
ENSG00000118137	APOA1	apolipoprotein A1	NM_000039	335	protein-coding	4.32238	0	0	1.64697	0	0	0	0	0	1.44079	0.548992	0
ENSG00000235910	APOA1-AS	APOA1 antisense RNA	NR_126362	104326055	ncRNA	8.64477	15.2204	22.7421	5.76441	3.93584	2.48428	2.05247	0	2.38226	15.5358	4.06151	1.47825
ENSG00000158874	APOA2	apolipoprotein A2	NM_001643	336	protein-coding	0	0	0	0	1.96792	0	4.10495	0	7.14679	0	0.655973	3.75058
ENSG00000110244	APOA4	apolipoprotein A4	NM_000482	337	protein-coding	0	0	0	0	0	0	0	0	0	0	0	0
ENSG00000110243	APOA5	apolipoprotein A5	NM_001166598	116519	protein-coding	8.64477	2.53674	0	0	0	1.65619	8.2099	3.08129	0	3.72717	0.552062	3.76373
ENSG00000084674	APOB	apolipoprotein B	NM_000384	338	protein-coding	0	0	0	0	0	0	0	0	0	0	0	0
ENSG00000111701	APOBEC1	apolipoprotein B mRNA editing enzyme catalytic subunit 1	NM_001304566	339	protein-coding	0	0	0	0	0	0	0	0	0	0	0	0
ENSG00000124701	APOBEC2	apolipoprotein B mRNA editing enzyme catalytic subunit 2	NM_006789	10930	protein-coding	8.64477	3.80511	6.82264	5.76441	9.8396	2.48428	0	3.08129	2.38226	6.42417	6.02943	1.82118
ENSG00000128383	APOBEC3A	apolipoprotein B mRNA editing enzyme catalytic subunit 3A	NM_001270406	200315	protein-coding	4.32238	1.26837	0	5.76441	1.31195	1.65619	2.05247	4.10839	8.33792	1.86358	2.91085	4.83293
ENSG00000248822	APOBEC3AP1	apolipoprotein B mRNA editing enzyme catalytic subunit 3A pseudogene 1	NA	105377532	pseudo	0	0	0	0	0	0	0	0	0	0	0	0
ENSG00000179750	APOBEC3B	apolipoprotein B mRNA editing enzyme catalytic subunit 3B	NM_001270411	9582	protein-coding	1070.87	1208.76	1223.53	1571.21	937.386	1932.77	1348.48	1475.94	1353.13	1167.72	1480.46	1392.51
ENSG00000249310	APOBEC3B-AS1	APOBEC3B antisense RNA 1	NR_104187	100874530	ncRNA	0	0	0	0.823487	0	0	0	0	0	0	0.274496	0
ENSG00000244509	APOBEC3C	apolipoprotein B mRNA editing enzyme catalytic subunit 3C	NM_014508	27350	protein-coding	0	0	2.27421	0	0	1.65619	0	0	2.38226	0.758071	0.552062	0.794088
ENSG00000243811	APOBEC3D	apolipoprotein B mRNA editing enzyme catalytic subunit 3D	NM_001363781	140564	protein-coding	0	0	0	0	0	1.65619	0	0	0	0	0.552062	0
ENSG00000128394	APOBEC3F	apolipoprotein B mRNA editing enzyme catalytic subunit 3F	NM_001006666	200316	protein-coding	274.471	244.795	294.511	145.757	188.264	160.65	227.825	170.498	302.547	271.259	164.891	233.623
ENSG00000239713	APOBEC3G	apolipoprotein B mRNA editing enzyme catalytic subunit 3G	NM_001349436	60489	protein-coding	4.32238	5.07348	0	0	0.655973	0	0	1.0271	0	3.13195	0.218658	0.342366
ENSG00000100298	APOBEC3H	apolipoprotein B mRNA editing enzyme catalytic subunit 3H	NM_001166002	164668	protein-coding	2.16119	0	2.27421	0	0	0	0	0	0	1.47847	0	0
ENSG00000173627	APOBEC4	apolipoprotein B mRNA editing enzyme catalytic polypeptide like 4	NM_203454	403314	protein-coding	4.32238	0	22.7421	6.5879	5.24779	4.96856	2.05247	6.16258	0	9.02151	5.60141	2.73835
ENSG00000184730	APOBR	apolipoprotein B receptor	NM_001424171	55911	protein-coding	105.898	91.3226	191.034	67.526	125.947	154.853	205.247	262.937	313.268	129.418	116.109	260.484
ENSG00000130208	APOC1	apolipoprotein C1	NM_001321065	341	protein-coding	17.2895	1.26837	0	12.3523	16.3993	10.7652	1.02624	3.08129	16.6758	6.18597	13.1723	6.92779
ENSG00000234906	APOC2	apolipoprotein C2	NM_000483	344	protein-coding	0	3.80511	0	0	1.96792	0	0	0	0	1.26837	0.655973	0
ENSG00000110245	APOC3	apolipoprotein C3	NM_000040	345	protein-coding	0	0	0	0	0	0	0	0	0	0	0	0
ENSG00000267467	APOC4	apolipoprotein C4	NM_001646	346	protein-coding	0	0	0	0	0	0	0	0	0	0	0	0
ENSG00000189058	APOD	apolipoprotein D	NM_001647	347	protein-coding	1415.58	1201.15	2908.72	1296.17	924.266	1562.61	660.897	735.402	910.024	1841.82	1261.02	768.774
ENSG00000130203	APOE	apolipoprotein E	NM_000041	348	protein-coding	8946.25	6934.18	5602.53	5248.08	3918.78	8553.37	24412.1	24792.1	28310.8	7160.99	5906.75	25838.3
ENSG00000175336	APOF	apolipoprotein F	NM_001638	319	protein-coding	6.48358	0	2.27421	7.41139	21.6471	11.5933	0	2.05419	9.52905	2.91926	13.5506	3.86108
ENSG00000091583	APOH	apolipoprotein H	NM_000042	350	protein-coding	0	0	0	0	0	0	0	0	0	0	0	0
ENSG00000100342	APOL1	apolipoprotein L1	NM_001136540	8542	protein-coding	34.5791	50.7348	47.7585	9.05836	6.55973	13.2495	38.997	22.5961	7.14679	44.3575	9.62253	22.9133
ENSG00000128335	APOL2	apolipoprotein L2	NM_030882	23780	protein-coding	641.874	577.108	475.311	669.495	627.11	860.388	726.576	729.239	873.099	564.764	718.998	776.305
ENSG00000128284	APOL3	apolipoprotein L3	NM_001393587	80833	protein-coding	19.4507	10.147	2.27421	4.94092	4.59181	3.31237	0	0	3.57339	10.624	4.2817	1.19113
ENSG00000100336	APOL4	apolipoprotein L4	NM_001386885	80832	protein-coding	0	0	0	0	0	0	0	0	0	0	0	0
ENSG00000128313	APOL5	apolipoprotein L5	NM_030642	80831	protein-coding	0	0	0	0	0	0	0	0	0	0	0	0
ENSG00000221963	APOL6	apolipoprotein L6	NM_030641	80830	protein-coding	196.668	159.815	218.325	118.582	125.947	152.369	174.46	168.444	128.642	191.603	132.299	157.182
ENSG00000178878	APOLD1	apolipoprotein L domain containing 1	NM_001130415	81575	protein-coding	78.8835	46.9297	65.9522	42.8213	68.8772	53.826	21.551	45.1923	19.0581	63.9218	55.1749	28.6005
ENSG00000204444	APOM	apolipoprotein M	NM_001256169	55937	protein-coding	121.027	59.6134	97.7912	107.053	95.1161	115.933	93.3876	125.306	121.495	92.8104	106.034	113.396
ENSG00000184831	APOO	apolipoprotein O	NM_024122	79135	protein-coding	1479.34	1414.23	1033.63	2389.76	2137.82	1857.41	1480.86	1461.56	1901.05	1309.07	2128.33	1614.49
ENSG00000155008	APOOL	apolipoprotein O like	NM_198450	139322	protein-coding	983.342	1399.01	1453.22	1090.3	1178.78	1202.39	1445.97	1493.4	1354.32	1278.53	1157.16	1431.23
ENSG00000240902	APOOP2	apolipoprotein O pseudogene 2	NA	100129005	pseudo	0	0	0	0.823487	0	0	0	0	0	0	0.274496	0
ENSG00000142192	APP	amyloid beta precursor protein	NM_000484	351	protein-coding	44789.6	44900.3	47723.3	34610.3	27035.3	67114.4	80849	81571	79801	45804.4	42920	80740.4
ENSG00000062725	APPBP2	amyloid beta precursor protein binding protein 2	NM_001282476	10513	protein-coding	2964.07	3064.38	2858.69	3084.78	2658.66	4235.69	3868.91	3595.87	3721.09	2962.38	3326.38	3728.63
ENSG00000273492	APP-DT	APP divergent transcript	NR_186395	118568803	ncRNA	4.32238	5.07348	2.27421	23.8811	59.6936	37.2642	32.8396	44.1652	39.3073	3.89003	40.2796	38.7707
ENSG00000157500	APPL1	adaptor protein, phosphotyrosine interacting with PH domain and leucine zipper 1	NM_012096	26060	protein-coding	2859.26	3073.26	3098.62	2344.47	1761.94	2851.12	3091.03	2869.71	2788.44	3010.38	2319.18	2916.39
ENSG00000136044	APPL2	adaptor protein, phosphotyrosine interacting with PH domain and leucine zipper 2	NM_001251904	55198	protein-coding	2126.61	2128.32	2101.37	1974.72	1793.43	1930.28	1892.38	1881.64	1806.95	2118.77	1899.48	1860.32
ENSG00000198590	APRG1	APRG1 tumor suppressor candidate	NM_001302831	339883	ncRNA	68.0776	93.8593	79.5975	51.8797	42.6383	23.1866	34.8921	28.7587	46.4541	80.5115	39.2349	36.7016
ENSG00000198931	APRT	adenine phosphoribosyltransferase	NM_000485	353	protein-coding	6099.96	5970.22	5869.75	8280.99	7644.71	10771	10760.1	11485	13549.1	5979.98	8898.9	11931.4
ENSG00000214293	APTR	Alu-mediated CDKN1A/p21 transcriptional regulator	NR_038361	100505854	ncRNA	508.961	410.952	451.432	998.067	1136.8	832.233	365.34	473.492	507.422	457.115	989.034	448.751
ENSG00000137074	APTX	aprataxin	NM_001195248	54840	protein-coding	1760.29	1718.64	1706.8	2203.65	1992.85	2268.97	1794.89	1827.21	2043.98	1728.58	2155.16	1888.69
ENSG00000240583	AQP1	aquaporin 1 (Colton blood group)	NM_000385	358	protein-coding	17.2895	30.4409	29.5648	10.7053	13.1195	4.14046	12.3148	15.4065	4.76453	25.7651	9.32175	10.8286
ENSG00000143595	AQP10	aquaporin 10	NM_080429	89872	protein-coding	0	0	0	0	0	0	0	0	0	0	0	0
ENSG00000178301	AQP11	aquaporin 11	NM_001363477	282679	protein-coding	92.9313	144.594	173.977	160.58	207.943	204.539	188.828	136.604	185.817	137.168	191.021	170.416
ENSG00000184945	AQP12A	aquaporin 12A	NM_198998	375318	protein-coding	0	0	0	0	0	0	0	0	0	0	0	0
ENSG00000185176	AQP12A	aquaporin 12A	NM_198998	375318	protein-coding	0	0	0	0	0	0	0	0	0	0	0	0
ENSG00000167580	AQP2	aquaporin 2	NM_000486	359	protein-coding	2.16119	0	0	0	1.31195	0	0	0	0	0.720397	0.437315	0
ENSG00000165272	AQP3	aquaporin 3 (Gill blood group)	NM_001318144	360	protein-coding	99.4148	162.351	161.469	26.3516	27.5509	64.5912	69.7841	63.68	57.1743	141.078	39.4979	63.5462
ENSG00000171885	AQP4	aquaporin 4	NM_001317384	361	protein-coding	4.32238	15.2204	20.4679	5.76441	7.87168	3.31237	4.10495	2.05419	0	13.3369	5.64949	2.05305
ENSG00000260372	AQP4-AS1	AQP4 antisense RNA 1	NM_153010	147429	ncRNA	4.32238	27.9041	38.6616	19.7637	23.615	4.96856	4.10495	1.0271	2.38226	23.6294	16.1158	2.50477
ENSG00000161798	AQP5	aquaporin 5	NM_001651	362	protein-coding	10.806	5.07348	29.5648	10.7053	13.1195	9.93711	6.15742	2.05419	4.76453	15.1481	11.254	4.32538
ENSG00000257588	AQP5-AS1	AQP5 and AQP2 antisense RNA 2	NR_110589	101927318	ncRNA	0	0	9.09686	0	9.18362	6.62474	8.2099	2.05419	0	3.03229	5.26946	3.42136
ENSG00000086159	AQP6	aquaporin 6	NM_001652	363	protein-coding	28.0955	22.8307	5.68554	2.47046	12.4635	3.31237	3.07871	0	0	18.8706	6.08211	1.02624
ENSG00000165269	AQP7	aquaporin 7	NM_001170	364	protein-coding	5.40298	1.26837	11.3711	34.5865	25.583	9.93711	30.7871	20.5419	4.76453	6.01414	23.3688	18.6979
ENSG00000259916	AQP7B	aquaporin 7B	NM_001382497	100509620	protein-coding	0	0	0	0	0	0	0	0	0	0	0	0
ENSG00000181997	AQP7P2	aquaporin 7 pseudogene 2	NR_002823	389756	pseudo	0	0	0	0	0	0	0	0	0	0	0	0
ENSG00000274067	AQP7P5	aquaporin 7 pseudogene 5	NA	102724655	pseudo	0	0	0	0	0	0	0	0	0	0	0	0
ENSG00000103375	AQP8	aquaporin 8	NM_001169	343	protein-coding	0	0	0	0	0.655973	0	0	0	0	0	0.218658	0
ENSG00000103569	AQP9	aquaporin 9	NM_001320635	366	protein-coding	0	0	0	0	0	0	0	0	0	0	0	0
ENSG00000021776	AQR	aquarius intron-binding spliceosomal factor	NM_014691	9716	protein-coding	3708.61	4592.77	4201.61	3071.61	2985.33	4592.6	4299.93	3944.05	3361.37	4167.66	3549.85	3868.45
ENSG00000169083	AR	androgen receptor	NM_000044	367	protein-coding	3259.08	4131.08	4099.27	2049.66	2055.16	3034.13	4259.91	3683.17	3006.42	3829.81	2379.65	3649.83
ENSG00000078061	ARAF	A-Raf proto-oncogene, serine/threonine kinase	NM_001256196	369	protein-coding	4968.58	4907.32	5127.22	3476.76	4383.87	5015.76	5590.94	5741.47	5670.98	5001.04	4292.13	5667.8
ENSG00000186635	ARAP1	ArfGAP with RhoGAP domain, ankyrin repeat and PH domain 1	NM_001040118	116985	protein-coding	2254.12	2228.53	2036.56	1653.56	2272.95	1565.1	2663.09	2550.28	2364.4	2173.07	1830.53	2525.92
ENSG00000245148	ARAP1-AS2	ARAP1 antisense RNA 2	NR_146780	100506020	ncRNA	17.2895	1.26837	27.2906	27.1751	22.9591	1.65619	6.15742	4.10839	0	15.2828	17.2634	3.42194
ENSG00000047365	ARAP2	ArfGAP with RhoGAP domain, ankyrin repeat and PH domain 2	NM_015230	116984	protein-coding	1175.69	1557.56	965.404	1147.94	1018.07	1131.17	1535.25	1376.31	1261.41	1232.88	1099.06	1390.99
ENSG00000120318	ARAP3	ArfGAP with RhoGAP domain, ankyrin repeat and PH domain 3	NM_022481	64411	protein-coding	73.4805	97.6645	104.614	25.5281	41.3263	23.1866	22.5772	24.6503	14.2936	91.9196	30.0137	20.507
ENSG00000113391	ARB2A	ARB2 cotranscriptional regulator A	NM_001163417	83989	protein-coding	881.766	1036.26	1270.15	914.071	800.287	1130.35	1193.51	1137	1236.39	1062.72	948.235	1188.97
ENSG00000198576	ARC	activity regulated cytoskeleton associated protein	NM_001412852	23237	protein-coding	15.1283	38.0511	29.5648	1.64697	6.55973	4.96856	20.5247	16.4336	11.9113	27.5814	4.39175	16.2899
ENSG00000095139	ARCN1	archain 1	NM_001142281	372	protein-coding	14678.8	16524.3	15100.8	11776.7	10302.1	18141	16883.7	16985.1	14249.5	15434.6	13406.6	16039.4
ENSG00000109321	AREG	amphiregulin	NM_001657	374	protein-coding	1851.06	1848.01	2013.82	772.431	535.274	523.355	1288.95	1448.21	1784.31	1904.3	610.353	1507.16
ENSG00000119682	AREL1	apoptosis resistant E3 ubiquitin protein ligase 1	NM_001039479	9870	protein-coding	4112.75	4051.17	3832.05	2361.76	2740.66	2733.53	3998.22	3913.24	3598.41	3998.66	2611.98	3836.62
ENSG00000143761	ARF1	ADP ribosylation factor 1	NM_001024226	375	protein-coding	30788.3	30642.5	31561.5	22535.6	21631.4	35342.2	35628.9	35196.6	36696.4	30997.5	26503	35840.6
ENSG00000134287	ARF3	ADP ribosylation factor 3	NM_001412914	377	protein-coding	15025.7	16134.9	15625	11834.3	12193.9	21137.1	16807.7	16932.7	15901.6	15595.2	15055.1	16547.3
ENSG00000168374	ARF4	ADP ribosylation factor 4	NM_001660	378	protein-coding	6145.35	6039.98	6682.78	7687.25	5922.13	9157.05	8665.55	8534.15	9412.32	6289.37	7588.81	8870.67
ENSG00000272146	ARF4-AS1	ARF4 antisense RNA 1	NR_132369	106144532	ncRNA	0	2.53674	14.7824	15.6463	3.93584	4.14046	2.05247	5.13549	0	5.77304	7.90752	2.39599
ENSG00000004059	ARF5	ADP ribosylation factor 5	NM_001662	381	protein-coding	2669.07	2430.2	2669.93	3324.42	2839.05	3731.39	3380.42	3505.48	3573.39	2589.73	3298.29	3486.43
ENSG00000165527	ARF6	ADP ribosylation factor 6	NM_001663	382	protein-coding	9899.34	10571.9	11366.5	10999.3	11410	21299.4	13928.1	13919.2	15034.5	10612.6	14569.6	14293.9
ENSG00000101199	ARFGAP1	ADP ribosylation factor GTPase activating protein 1	NM_001281482	55738	protein-coding	4494.2	4648.57	4632.57	4355.42	5947.05	4461.76	5036.77	4856.12	5586.41	4591.78	4921.41	5159.76
ENSG00000149182	ARFGAP2	ADP ribosylation factor GTPase activating protein 2	NM_001242832	84364	protein-coding	5797.4	7053.4	5859.51	6515.43	6213.38	9662.19	7606.47	8008.28	8672.63	6236.77	7463.67	8095.79
ENSG00000242247	ARFGAP3	ADP ribosylation factor GTPase activating protein 3	NM_001142293	26286	protein-coding	1395.05	1234.12	1198.51	1334.87	1041.03	1555.16	1470.6	1391.72	1586.59	1275.89	1310.35	1482.97
ENSG00000066777	ARFGEF1	ADP ribosylation factor guanine nucleotide exchange factor 1	NM_001413184	10565	protein-coding	10195.4	10346.1	10556.9	11246.4	9049.15	13851.5	14186.7	13778.5	11982.8	10366.1	11382.3	13316
ENSG00000124198	ARFGEF2	ADP ribosylation factor guanine nucleotide exchange factor 2	NM_001410846	10564	protein-coding	7251.88	8849.41	7358.22	7095.17	6866.73	8954.17	8919.03	8746.76	7812.63	7819.84	7638.69	8492.81
ENSG00000112379	ARFGEF3	ARFGEF family member 3	NM_020340	57221	protein-coding	3178.03	5758.4	4416.52	2397.99	2498.6	2567.92	3121.81	2978.58	2258.39	4450.98	2488.17	2786.26
ENSG00000164144	ARFIP1	ADP ribosylation factor interacting protein 1	NM_001025593	27236	protein-coding	1720.31	1736.4	1787.53	3010.67	1794.09	3454.8	2200.25	2197.99	2441.82	1748.08	2753.19	2280.02
ENSG00000132254	ARFIP2	ADP ribosylation factor interacting protein 2	NM_001242854	23647	protein-coding	4151.65	5195.24	6312.08	6087.22	6150.4	8237.87	5298.46	5333.72	5385.11	5219.66	6825.16	5339.09
ENSG00000101246	ARFRP1	ADP ribosylation factor related protein 1	NM_001134758	10139	protein-coding	1122.74	1435.79	1798.9	1283.82	1695.69	1541.08	1601.96	1315.71	1461.52	1452.48	1506.86	1459.73
ENSG00000118520	ARG1	arginase 1	NM_000045	383	protein-coding	10.806	3.80511	0	2.47046	3.27987	0	1.02624	0	0	4.87036	1.91678	0.342079
ENSG00000081181	ARG2	arginase 2	NM_001172	384	protein-coding	326.34	287.92	272.906	737.845	682.212	794.969	592.139	487.871	482.408	295.722	738.342	520.806
ENSG00000186103	ARGFX	arginine-fifty homeobox	NM_001012659	503582	protein-coding	0	0	0	0	0	0	0	0	0	0	0	0
ENSG00000134884	ARGLU1	arginine and glutamate rich 1	NM_018011	55082	protein-coding	5511.04	5008.79	5362.6	7889.01	10847.2	3838.21	2360.35	2354.11	2298.88	5294.14	7524.8	2337.78
ENSG00000272274	ARGLU1-DT	ARGLU1 divergent transcript	NR_051977	283483	ncRNA	7.56417	10.147	0	19.7637	25.583	7.45284	9.23613	9.24387	14.2936	5.90371	17.5998	10.9245
ENSG00000175220	ARHGAP1	Rho GTPase activating protein 1	NM_004308	392	protein-coding	8646.93	11346.8	10805.9	4250.02	5158.57	6866.55	10917.1	11019.7	10062.7	10266.6	5425.05	10666.5
ENSG00000071205	ARHGAP10	Rho GTPase activating protein 10	NM_024605	79658	protein-coding	274.471	342.46	102.34	387.862	363.409	489.403	402.285	375.918	340.664	239.757	413.558	372.955
ENSG00000198826	ARHGAP11A	Rho GTPase activating protein 11A	NM_001286479	9824	protein-coding	5507.8	4786.83	4830.43	5561.83	5346.84	6414.41	6381.14	6183.12	6116.46	5041.69	5774.36	6226.91
ENSG00000285077	ARHGAP11B	Rho GTPase activating protein 11B	NM_001039841	89839	protein-coding	149.122	163.62	105.751	184.461	160.057	69.5598	42.0757	74.9781	52.4098	139.498	138.026	56.4879
ENSG00000165322	ARHGAP12	Rho GTPase activating protein 12	NM_001270695	94134	protein-coding	629.988	748.338	752.765	583.852	448.686	511.761	605.48	616.258	577.699	710.363	514.766	599.812
ENSG00000075884	ARHGAP15	Rho GTPase activating protein 15	NM_018460	55843	protein-coding	118.866	243.527	225.147	164.697	297.156	227.726	339.684	266.018	333.517	195.847	229.86	313.073
ENSG00000140750	ARHGAP17	Rho GTPase activating protein 17	NM_001006634	55114	protein-coding	2206.58	2185.4	2071.81	1163.59	1389.35	1705.04	2416.79	2249.34	2003.48	2154.6	1419.33	2223.2
ENSG00000146376	ARHGAP18	Rho GTPase activating protein 18	NM_033515	93663	protein-coding	893.653	870.101	1155.3	961.833	778.64	875.294	1239.69	1000.39	1257.83	973.018	871.922	1165.97
ENSG00000213390	ARHGAP19	Rho GTPase activating protein 19	NM_001204300	84986	protein-coding	1472.85	1364.77	1266.74	1482.28	1431.99	1926.97	1801.05	1906.29	1848.64	1368.12	1613.75	1851.99
ENSG00000269891	ARHGAP19-SLIT1	ARHGAP19-SLIT1 readthrough (NMD candidate)	NR_037909	100533184	ncRNA	0	0	6.82264	0	0	1.65619	4.10495	0	0	2.27421	0.552062	1.36832
ENSG00000137727	ARHGAP20	Rho GTPase activating protein 20	NM_001258415	57569	protein-coding	0	0	0	3.29395	0	1.65619	0	0	0	0	1.65004	0
ENSG00000107863	ARHGAP21	Rho GTPase activating protein 21	NM_001367447	57584	protein-coding	3626.48	3878.67	3860.48	2691.16	3048.96	2507.47	3815.55	3810.53	2837.28	3788.54	2749.19	3487.79
ENSG00000128805	ARHGAP22	Rho GTPase activating protein 22	NM_001256024	58504	protein-coding	10.806	10.147	9.09686	0	0	0	0	6.16258	11.9113	10.0166	0	6.02463
ENSG00000275832	ARHGAP23	Rho GTPase activating protein 23	NM_001199417	57636	protein-coding	1364.79	1423.11	1437.3	744.432	903.931	944.854	1200.7	1129.81	976.728	1408.4	864.406	1102.41
ENSG00000260781	ARHGAP23P1	Rho GTPase activating protein 23 pseudogene 1	NA	102577425	pseudo	0	0	0	0	0	0	0	0	0	0	0	0
ENSG00000138639	ARHGAP24	Rho GTPase activating protein 24	NM_001025616	83478	protein-coding	6.48358	13.9521	60.2667	19.7637	12.4635	17.3899	13.3411	13.3523	14.2936	26.9008	16.539	13.6623
ENSG00000163219	ARHGAP25	Rho GTPase activating protein 25	NM_001007231	9938	protein-coding	0	0	0	3.29395	0	0	0	0	0	0	1.09798	0
ENSG00000145819	ARHGAP26	Rho GTPase activating protein 26	NM_001135608	23092	protein-coding	232.328	228.307	225.147	179.52	255.174	207.023	264.769	342.023	228.697	228.594	213.906	278.497
ENSG00000226272	ARHGAP26-AS1	ARHGAP26 antisense RNA 1	NR_046680	100874239	ncRNA	0	0	0	0	0	0	0	0	0	0	0	0
ENSG00000230789	ARHGAP26-IT1	ARHGAP26 intronic transcript 1	NR_046816	100874372	ncRNA	0	0	0	1.64697	0	0	0	0	0	0	0.548992	0
ENSG00000159314	ARHGAP27	Rho GTPase activating protein 27	NM_001159330	201176	protein-coding	2767.41	3455.04	3443.16	2253.06	3367.11	2200.24	3288.06	3193.25	3099.32	3221.87	2606.8	3193.54
ENSG00000215769	ARHGAP27P1-BPTFP1-KPNA2P3	ARHGAP27P1-BPTFP1-KPNA2P3 readthrough, transcribed pseudogene	NR_026899	109286553	pseudo	131.833	150.936	193.308	71.6434	107.58	23.1866	73.8891	60.5987	61.9388	158.692	67.4699	65.4755
ENSG00000088756	ARHGAP28	Rho GTPase activating protein 28	NM_001010000	79822	protein-coding	6.48358	2.53674	1.13711	1.64697	6.55973	4.96856	8.2099	4.10839	2.38226	3.38581	4.39175	4.90018
ENSG00000137962	ARHGAP29	Rho GTPase activating protein 29	NM_001328664	9411	protein-coding	2355.7	3082.14	2783.64	3348.3	2593.72	2910.75	2080.18	2115.82	2083.29	2740.49	2950.92	2093.1
ENSG00000226835	ARHGAP29-AS1	ARHGAP29 antisense RNA 1	XR_001738151	107985092	ncRNA	4.32238	0	6.82264	16.4697	8.52765	7.45284	0	0	2.38226	3.71501	10.8167	0.794088
ENSG00000186517	ARHGAP30	Rho GTPase activating protein 30	NM_001025598	257106	protein-coding	282.036	301.872	181.937	110.347	170.553	66.2474	124.175	176.661	123.878	255.282	115.716	141.571
ENSG00000031081	ARHGAP31	Rho GTPase activating protein 31	NM_020754	57514	protein-coding	237.731	237.185	259.26	144.11	231.559	173.899	146.752	155.092	104.82	244.726	183.189	135.554
ENSG00000241155	ARHGAP31-AS1	ARHGAP31 antisense RNA 1	NR_046748	100874246	ncRNA	7.56417	5.07348	61.4038	11.5288	17.0553	3.31237	25.6559	2.05419	7.14679	24.6805	10.6322	11.619
ENSG00000134909	ARHGAP32	Rho GTPase activating protein 32	NM_001142685	9743	protein-coding	7284.3	10697.4	10403.4	4843.75	5827.01	5773.46	5648.41	5406.64	3880.71	9461.71	5481.41	4978.58
ENSG00000004777	ARHGAP33	Rho GTPase activating protein 33	NM_001172630	115703	protein-coding	1404.77	1164.36	1018.85	1211.35	1440.52	385.063	630.11	655.288	525.289	1196	1012.31	603.562
ENSG00000160007	ARHGAP35	Rho GTPase activating protein 35	NM_004491	2909	protein-coding	12072.4	13222.8	12720.8	6629.07	8003.53	11017.8	15751.7	14745	12615.3	12672	8550.13	14370.7
ENSG00000147256	ARHGAP36	Rho GTPase activating protein 36	NM_001282607	158763	protein-coding	0	0	0	1.64697	0	0	0	0	2.38226	0	0.548992	0.794088
ENSG00000147799	ARHGAP39	Rho GTPase activating protein 39	NM_001308207	80728	protein-coding	1887.8	2260.23	2069.54	1134.77	1592.7	1224.75	2041.19	2059.33	1811.71	2072.52	1317.41	1970.74
ENSG00000089820	ARHGAP4	Rho GTPase activating protein 4	NM_001164741	393	protein-coding	1392.89	1311.49	2032.01	1684.03	2366.75	1665.29	1210.96	1020.93	1318.58	1578.8	1905.36	1183.49
ENSG00000124143	ARHGAP40	Rho GTPase activating protein 40	NM_001164431	343578	protein-coding	1140.03	1785.86	2195.75	1101.83	1451.01	541.573	970.82	929.523	946.95	1707.22	1031.47	949.098
ENSG00000165895	ARHGAP42	Rho GTPase activating protein 42	NM_001367945	143872	protein-coding	175.057	166.156	210.365	119.406	101.02	139.12	174.46	164.336	114.349	183.859	119.848	151.048
ENSG00000248027	ARHGAP42-AS1	ARHGAP42 antisense RNA 1	NR_133571	100128386	ncRNA	4.32238	20.2939	4.54843	0	6.55973	14.0776	10.2624	0	14.2936	9.72157	6.8791	8.18532
ENSG00000006740	ARHGAP44	Rho GTPase activating protein 44	NM_001321164	9912	protein-coding	337.146	267.626	282.003	180.344	228.935	276.583	302.74	271.154	266.813	295.592	228.62	280.236
ENSG00000265489	ARHGAP44-AS1	ARHGAP44 and MYOCD antisense RNA 1	NR_104607	100128006	ncRNA	0	0	0	0	0	0	0	0	0	0	0	0
ENSG00000180448	ARHGAP45	Rho GTPase activating protein 45	NM_001258328	23526	protein-coding	756.417	753.411	1018.85	465.27	765.521	579.665	1369	1495.45	1390.05	842.892	603.485	1418.17
ENSG00000100852	ARHGAP5	Rho GTPase activating protein 5	NM_001030055	394	protein-coding	3621.08	3481.67	3308.98	2887.97	2801.01	3690.81	3975.64	3452.07	2702.68	3470.58	3126.6	3376.8
ENSG00000047648	ARHGAP6	Rho GTPase activating protein 6	NM_001174	395	protein-coding	0	5.07348	3.41132	8.23487	3.27987	1.65619	6.15742	0	2.38226	2.82827	4.39031	2.84656
ENSG00000241484	ARHGAP8	Rho GTPase activating protein 8	NM_001017526	23779	protein-coding	432.238	659.552	615.175	466.917	559.545	207.023	188.828	255.747	204.875	568.989	411.162	216.483
ENSG00000123329	ARHGAP9	Rho GTPase activating protein 9	NM_001080156	64333	protein-coding	0	10.147	0	3.29395	1.96792	0	0	2.05419	0	3.38232	1.75396	0.684731
ENSG00000141522	ARHGDIA	Rho GDP dissociation inhibitor alpha	NM_001185077	396	protein-coding	6759.13	6075.49	6329.14	4818.22	6132.69	8339.72	10818.6	10794.8	10333.1	6387.92	6430.21	10648.8
ENSG00000111348	ARHGDIB	Rho GDP dissociation inhibitor beta	NM_001175	397	protein-coding	691.581	725.507	1539.64	268.457	217.783	377.61	525.433	574.147	690.856	985.577	287.95	596.812
ENSG00000242173	ARHGDIG	Rho GDP dissociation inhibitor gamma	NM_001176	398	protein-coding	35.6597	29.1725	73.912	39.5274	34.1106	38.0923	28.7346	72.9239	41.6896	46.248	37.2434	47.7827
ENSG00000076928	ARHGEF1	Rho guanine nucleotide exchange factor 1	NM_001396000	9138	protein-coding	2460.52	2635.67	2062.71	1676.62	2045.32	1501.33	2405.5	2518.44	2421.57	2386.3	1741.09	2448.5
ENSG00000104728	ARHGEF10	Rho guanine nucleotide exchange factor 10	NM_001308152	9639	protein-coding	123.188	74.8338	129.63	81.5252	93.8042	23.1866	47.2069	25.6774	29.7783	109.217	66.172	34.2209
ENSG00000074964	ARHGEF10L	Rho guanine nucleotide exchange factor 10 like	NM_001011722	55160	protein-coding	1426.39	1444.67	1784.12	1034.3	1206.99	931.604	1477.78	1680.33	1485.34	1551.73	1057.63	1547.82
ENSG00000132694	ARHGEF11	Rho guanine nucleotide exchange factor 11	NM_001377418	9826	protein-coding	3936.61	4516.66	4285.76	3198.42	4017.18	3212.17	4900.28	4831.47	3825.91	4246.34	3475.93	4519.22
ENSG00000196914	ARHGEF12	Rho guanine nucleotide exchange factor 12	NM_001198665	23365	protein-coding	12916.4	17265	13687.4	8677.91	8889.09	10727.1	16469.1	15383.9	13004.8	14622.9	9431.37	14952.6
ENSG00000198844	ARHGEF15	Rho guanine nucleotide exchange factor 15	NM_025014	22899	protein-coding	0	0	0	0	0	0	0	2.05419	0	0	0	0.684731
ENSG00000130762	ARHGEF16	Rho guanine nucleotide exchange factor 16	NM_014448	27237	protein-coding	1424.23	1552.48	1620.38	1273.11	1849.19	1080.66	1454.18	1450.26	1556.81	1532.36	1400.99	1487.08
ENSG00000110237	ARHGEF17	Rho guanine nucleotide exchange factor 17	NM_014786	9828	protein-coding	8354.09	7852.48	9104.82	5845.11	8311.18	4754.91	9548.11	9078.51	7654.21	8437.13	6303.73	8760.28
ENSG00000257038	ARHGEF17-AS1	ARHGEF17 antisense RNA 1	NR_147696	100287837	ncRNA	76.7223	173.767	183.074	65.879	78.7168	82.8093	72.8628	130.441	100.055	144.521	75.8017	101.12
ENSG00000104880	ARHGEF18	Rho/Rac guanine nucleotide exchange factor 18	NM_001130955	23370	protein-coding	2230.35	2148.62	2077.49	1486.39	1886.58	2051.19	2973.01	2907.71	2610.96	2152.15	1808.05	2830.56
ENSG00000142632	ARHGEF19	Rho guanine nucleotide exchange factor 19	NM_153213	128272	protein-coding	1806.76	1738.93	1909.2	1501.22	1934.46	1484.77	2203.33	2471.2	2625.25	1818.3	1640.15	2433.26
ENSG00000116584	ARHGEF2	Rho/Rac guanine nucleotide exchange factor 2	NM_001162383	9181	protein-coding	5257.1	3981.41	4862.27	2648.34	3257.56	2914.89	4012.59	4271.7	4210.65	4700.26	2940.26	4164.98
ENSG00000240771	ARHGEF25	Rho guanine nucleotide exchange factor 25	NM_001111270	115557	protein-coding	87.5283	32.9776	90.9686	16.4697	40.0144	26.499	26.6822	45.1923	73.8502	70.4915	27.661	48.5749
ENSG00000114790	ARHGEF26	Rho guanine nucleotide exchange factor 26	NM_001251962	26084	protein-coding	1950.48	1688.2	2348.13	1643.68	2067.63	1917.86	1456.23	1797.42	1500.83	1995.6	1876.39	1584.83
ENSG00000243069	ARHGEF26-AS1	ARHGEF26 antisense RNA 1	NR_037901	100507524	ncRNA	101.576	77.3705	37.5245	76.5843	89.8683	58.7946	26.6822	58.5445	69.0856	72.157	75.0824	51.4374
ENSG00000214944	ARHGEF28	Rho guanine nucleotide exchange factor 28	NM_001080479	64283	protein-coding	746.692	691.261	788.015	954.422	1016.76	1146.08	849.724	841.193	796.867	741.99	1039.09	829.261
ENSG00000240572	ARHGEF28P1	ARHGEF28 pseudogene 1	NA	127379713	pseudo	0	0	0	0	0	0	0	0	0	0	0	0
ENSG00000224276	ARHGEF2-AS1	ARHGEF2 antisense RNA 1	XR_001738248	107985210	ncRNA	5.40298	12.6837	9.09686	5.76441	10.4956	0.828093	3.07871	9.24387	1.19113	9.06118	5.69602	4.50457
ENSG00000273002	ARHGEF2-AS2	ARHGEF2 antisense RNA 2	NR_183459	107985209	ncRNA	79.9641	52.0031	61.4038	65.879	66.2533	20.7023	36.9445	18.4877	26.2049	64.457	50.9449	27.2124
ENSG00000163947	ARHGEF3	Rho guanine nucleotide exchange factor 3	NM_001128615	50650	protein-coding	212.877	336.118	380.931	240.458	207.943	316.331	350.973	302.994	288.254	309.975	254.911	314.074
ENSG00000214694	ARHGEF33	Rho guanine nucleotide exchange factor 33	NM_001145451	100271715	protein-coding	3.24179	0	11.3711	4.94092	3.93584	4.14046	6.15742	2.05419	0	4.87095	4.33908	2.73721
ENSG00000213214	ARHGEF35	Rho guanine nucleotide exchange factor 35	NM_001003702	445328	protein-coding	489.51	589.792	600.393	749.373	902.619	1446.68	1040.6	917.198	983.875	559.898	1032.89	980.559
ENSG00000183111	ARHGEF37	Rho guanine nucleotide exchange factor 37	NM_001001669	389337	protein-coding	1829.45	1784.6	1513.49	970.068	1304.07	2166.29	1875.96	1884.72	1855.78	1709.18	1480.14	1872.16
ENSG00000236699	ARHGEF38	Rho guanine nucleotide exchange factor 38	NM_001242729	54848	protein-coding	983.342	1029.92	1151.89	732.904	776.016	722.097	1060.1	870.978	892.157	1055.05	743.672	941.08
ENSG00000249885	ARHGEF38-IT1	ARHGEF38 intronic transcript 1	NR_046840	100874374	ncRNA	2.16119	3.80511	2.27421	6.5879	9.8396	4.96856	5.13119	3.08129	7.14679	2.74684	7.13202	5.11976
ENSG00000137135	ARHGEF39	Rho guanine nucleotide exchange factor 39	NM_032818	84904	protein-coding	1448	1128.85	1304.26	1293.7	1329.66	1052.51	1166.83	1213	1077.97	1293.7	1225.29	1152.6
ENSG00000240198	ARHGEF3-AS1	ARHGEF3 antisense RNA 1	NR_046572	100874200	ncRNA	0	2.53674	0	0	0	0	0	0	0	0.84558	0	0
ENSG00000136002	ARHGEF4	Rho guanine nucleotide exchange factor 4	NM_001367493	50649	protein-coding	154.525	136.984	133.042	64.232	99.052	32.2956	98.5188	94.4929	83.3792	141.517	65.1932	92.1303
ENSG00000165801	ARHGEF40	Rho guanine nucleotide exchange factor 40	NM_001278529	55701	protein-coding	767.223	587.255	884.669	390.333	538.554	363.533	471.043	475.546	508.613	746.383	430.807	485.067
ENSG00000233221	ARHGEF4-AS1	ARHGEF4 antisense RNA 1	NR_186036	121853076	ncRNA	0	0	2.27421	8.23487	3.93584	6.62474	8.2099	12.3252	9.52905	0.758071	6.26515	10.0214
ENSG00000050327	ARHGEF5	Rho guanine nucleotide exchange factor 5	NM_001002861	7984	protein-coding	1363.71	1355.89	1313.36	910.777	1118.43	1008.62	1229.43	1491.35	1219.72	1344.32	1012.61	1313.5
ENSG00000129675	ARHGEF6	Rac/Cdc42 guanine nucleotide exchange factor 6	NM_001306177	9459	protein-coding	374.967	441.393	715.24	276.692	314.867	457.935	734.786	761.079	675.372	510.533	349.831	723.745
ENSG00000102606	ARHGEF7	Rho guanine nucleotide exchange factor 7	NM_001113511	8874	protein-coding	2962.99	2966.72	2375.42	2576.69	2870.54	2838.7	2618.96	2521.52	2310.8	2768.38	2761.98	2483.76
ENSG00000235875	ARHGEF7-AS2	ARHGEF7 antisense RNA 2	NR_046667	100874238	ncRNA	0	0	0	0	0	0	0	0	0	0	0	0
ENSG00000131089	ARHGEF9	Cdc42 guanine nucleotide exchange factor 9	NM_001173479	23229	protein-coding	1286.99	989.328	1291.75	821.017	701.891	823.952	911.299	1016.83	833.792	1189.36	782.287	920.639
ENSG00000231729	ARHGEF9-IT1	ARHGEF9 intronic transcript 1	NR_138419	100874355	ncRNA	0	0	0	0	0	0	0	0	0	0	0	0
ENSG00000117713	ARID1A	AT-rich interaction domain 1A	NM_006015	8289	protein-coding	2892.76	3507.04	3999.21	2260.47	2690.8	1401.13	2313.14	2292.48	1700.94	3466.33	2117.47	2102.18
ENSG00000049618	ARID1B	AT-rich interaction domain 1B	NM_001363725	57492	protein-coding	4295.37	5216.8	4490.44	3037.84	3090.29	3281.73	5042.93	4849.95	4023.64	4667.54	3136.62	4638.84
ENSG00000189079	ARID2	AT-rich interaction domain 2	NM_001347839	196528	protein-coding	4099.78	4430.41	4205.02	2803.15	2536.65	3395.18	3540.52	3396.61	2721.74	4245.07	2911.66	3219.62
ENSG00000116017	ARID3A	AT-rich interaction domain 3A	NM_005224	1820	protein-coding	1356.15	1185.93	1056.37	1384.28	1745.54	1872.32	1322.82	1433.83	1378.14	1199.48	1667.38	1378.26
ENSG00000179361	ARID3B	AT-rich interaction domain 3B	NM_001307939	10620	protein-coding	852.59	763.558	841.459	511.386	614.647	476.153	753.258	674.803	612.242	819.203	534.062	680.101
ENSG00000205143	ARID3C	AT-rich interaction domain 3C	NM_001017363	138715	protein-coding	132.913	224.501	130.767	100.465	99.052	127.526	417.678	356.403	376.398	162.727	109.015	383.493
ENSG00000032219	ARID4A	AT-rich interaction domain 4A	NM_002892	5926	protein-coding	2612.88	1982.46	1931.95	2010.96	2118.14	1974.17	1909.83	2012.08	1710.46	2175.76	2034.42	1877.46
ENSG00000054267	ARID4B	AT-rich interaction domain 4B	NM_001206794	51742	protein-coding	4151.65	4563.59	3917.33	3690.05	3718.06	3970.71	3980.77	3787.93	3758.02	4210.86	3792.94	3842.24
ENSG00000196843	ARID5A	AT-rich interaction domain 5A	NM_001319085	10865	protein-coding	75.6417	43.1246	29.5648	13.9993	7.87168	20.7023	32.8396	43.1381	35.7339	49.4437	14.1911	37.2372
ENSG00000150347	ARID5B	AT-rich interaction domain 5B	NM_001244638	84159	protein-coding	2166.6	2616.65	2389.06	1083.71	1132.21	1561.78	2335.72	2263.72	1846.25	2390.77	1259.23	2148.56
ENSG00000166233	ARIH1	ariadne RBR E3 ubiquitin protein ligase 1	NM_005744	25820	protein-coding	3698.88	3834.28	3461.35	2558.57	2319.52	3386.07	3133.1	3024.8	2805.11	3664.84	2754.72	2987.67
ENSG00000177479	ARIH2	ariadne RBR E3 ubiquitin protein ligase 2	NM_001317333	10425	protein-coding	3072.13	3007.3	4023.09	3341.71	3601.95	3220.45	2904.25	2704.35	2919.46	3367.51	3388.04	2842.69
ENSG00000141622	ARK2C	arkadia (RNF111) C-terminal like ring finger ubiquitin ligase 2C	NM_001256758	494470	protein-coding	56.191	20.2939	56.8554	16.4697	17.0553	16.5619	8.2099	8.21678	14.2936	44.4468	16.6956	10.2401
ENSG00000152242	ARK2N	arkadia (RNF111) N-terminal like PKA signaling regulator 2N	NM_001008239	147339	protein-coding	1290.23	1319.1	1117.78	1118.3	903.931	1364.7	1135.02	1090.78	1069.64	1242.37	1128.97	1098.48
ENSG00000120805	ARL1	ADP ribosylation factor like GTPase 1	NM_001177	400	protein-coding	5398.66	4973.28	5881.12	14200.2	13341.2	13117.8	7439.19	7307.8	7795.96	5417.68	13553.1	7514.31
ENSG00000175414	ARL10	ADP ribosylation factor like GTPase 10	NM_001317948	285598	protein-coding	29.1761	24.099	10.234	27.1751	9.18362	9.93711	10.2624	3.08129	8.33792	21.1697	15.4319	7.22719
ENSG00000152213	ARL11	ADP ribosylation factor like GTPase 11	NM_138450	115761	protein-coding	289.6	336.118	411.633	433.978	386.368	489.403	386.891	461.167	414.514	345.783	436.583	420.857
ENSG00000174225	ARL13A	ADP ribosylation factor like GTPase 13A	NM_001162491	392509	protein-coding	5.40298	6.34185	12.5082	4.11744	7.21571	1.65619	3.07871	7.18968	4.76453	8.08434	4.32978	5.01097
ENSG00000169379	ARL13B	ADP ribosylation factor like GTPase 13B	NM_001174150	200894	protein-coding	722.919	546.667	486.682	656.319	446.718	673.239	575.719	471.438	491.937	585.423	592.092	513.031
ENSG00000179674	ARL14	ADP ribosylation factor like GTPase 14	NM_025047	80117	protein-coding	0	2.53674	0	4.94092	0	0	8.2099	0	0	0.84558	1.64697	2.73663
ENSG00000152219	ARL14EP	ADP ribosylation factor like GTPase 14 effector protein	NM_152316	120534	protein-coding	1452.32	1340.67	1323.59	2258	1720.62	1739.82	1333.08	1386.58	1373.37	1372.19	1906.15	1364.35
ENSG00000268223	ARL14EPL	ADP ribosylation factor like GTPase 14 effector protein like	NM_001195581	644100	protein-coding	0	0	6.82264	0	0	0	0	0	0	2.27421	0	0
ENSG00000224891	ARL14EPP1	ARL14EP pseudogene 1	NA	107985793	pseudo	1.0806	2.53674	6.82264	2.47046	0	0	0	2.05419	0	3.47999	0.823487	0.684731
ENSG00000185305	ARL15	ADP ribosylation factor like GTPase 15	NM_019087	54622	protein-coding	609.456	846.002	679.99	676.083	569.385	770.126	812.78	721.022	836.174	711.816	671.865	789.992
ENSG00000214087	ARL16	ADP ribosylation factor like GTPase 16	NM_001040025	339231	protein-coding	914.184	952.545	1080.25	1814.14	1934.46	1473.18	1082.68	1095.91	1342.41	982.327	1740.59	1173.67
ENSG00000185829	ARL17A	ADP ribosylation factor like GTPase 17A	NM_001113738	51326	protein-coding	823.414	1106.02	761.862	966.774	1076.45	479.466	415.626	442.679	316.841	897.098	840.897	391.715
ENSG00000228696	ARL17A	ADP ribosylation factor like GTPase 17A	NM_001113738	51326	protein-coding	183.701	169.962	87.5573	62.585	70.8451	15.7338	53.3643	73.951	38.1162	147.073	49.7213	55.1438
ENSG00000213465	ARL2	ADP ribosylation factor like GTPase 2	NM_001199745	402	protein-coding	726.161	634.185	705.006	626.674	550.362	695.598	945.164	939.794	983.875	688.451	624.211	956.278
ENSG00000102931	ARL2BP	ADP ribosylation factor like GTPase 2 binding protein	NM_012106	23568	protein-coding	27.0149	32.9776	28.4277	191.873	229.591	231.866	150.857	140.712	206.066	29.4734	217.776	165.878
ENSG00000225225	ARL2BPP10	ADP ribosylation factor like GTPase 2 binding protein pseudogene 10	NA	100874449	pseudo	0	0	0	0	0	0	0	0	0	0	0	0
ENSG00000254351	ARL2BPP5	ADP ribosylation factor like GTPase 2 binding protein pseudogene 5	NA	100874420	pseudo	0	0	0	0	0	0	0	0	0	0	0	0
ENSG00000248355	ARL2BPP6	ADP ribosylation factor like GTPase 2 binding protein pseudogene 6	NA	100874421	pseudo	0	0	0	0	0	0	0	0	0	0	0	0
ENSG00000273003	ARL2-SNX15	ARL2-SNX15 readthrough (NMD candidate)	NR_037650	100528018	ncRNA	0	0	0	0.823487	0.655973	0	0	0	0	0	0.493153	0
ENSG00000138175	ARL3	ADP ribosylation factor like GTPase 3	NM_004311	403	protein-coding	3301.22	2277.99	2688.12	8230.76	8418.1	6151.07	3713.95	3632.84	4183.25	2755.78	7599.98	3843.35
ENSG00000122644	ARL4A	ADP ribosylation factor like GTPase 4A	NM_001037164	10124	protein-coding	519.767	426.172	518.521	858.897	682.868	883.575	593.165	524.847	743.266	488.153	808.447	620.426
ENSG00000188042	ARL4C	ADP ribosylation factor like GTPase 4C	NM_001282431	10123	protein-coding	123.188	109.08	154.647	60.9381	52.4779	142.432	96.4663	174.607	128.642	128.971	85.2826	133.238
ENSG00000175906	ARL4D	ADP ribosylation factor like GTPase 4D	NM_001661	379	protein-coding	1776.5	1073.04	1316.77	1029.36	1006.26	2443.7	3764.24	3824.91	5008.71	1388.77	1493.11	4199.29
ENSG00000162980	ARL5A	ADP ribosylation factor like GTPase 5A	NM_001037174	26225	protein-coding	853.671	787.657	762.999	936.305	885.564	1267.81	1093.97	981.905	1108.94	801.442	1029.89	1061.61
ENSG00000228431	ARL5AP3	ARL5A pseudogene 3	NA	106480778	pseudo	0	0	0	0	0	0	0	0	0	0	0	0
ENSG00000165997	ARL5B	ADP ribosylation factor like GTPase 5B	NM_178815	221079	protein-coding	1275.1	979.181	1025.67	1686.5	1105.31	1545.22	1187.36	996.284	940.994	1093.32	1445.68	1041.54
ENSG00000141748	ARL5C	ADP ribosylation factor like GTPase 5C	NM_001143968	390790	protein-coding	0	0	0	0	0	0	3.07871	0	0	0	0	1.02624
ENSG00000113966	ARL6	ADP ribosylation factor like GTPase 6	NM_001278293	84100	protein-coding	360.919	328.508	336.584	776.548	724.194	650.881	321.212	366.674	328.752	342.004	717.208	338.879
ENSG00000170540	ARL6IP1	ADP ribosylation factor like GTPase 6 interacting protein 1	NM_001313858	23204	protein-coding	14174.2	15777.2	15283.9	28150.1	16562	33587.4	26028.5	25535.7	28194.1	15078.4	26099.8	26586.1
ENSG00000182196	ARL6IP4	ADP ribosylation factor like GTPase 6 interacting protein 4	NM_001002251	51329	protein-coding	30.2567	10.147	30.7019	43.6448	49.854	17.3899	8.2099	16.4336	23.8226	23.7018	36.9629	16.1554
ENSG00000144746	ARL6IP5	ADP ribosylation factor like GTPase 6 interacting protein 5	NM_006407	10550	protein-coding	3263.4	3349.76	3152.06	3998.03	3340.22	4195.12	4538.02	3957.41	4727.6	3255.08	3844.45	4407.68
ENSG00000177917	ARL6IP6	ADP ribosylation factor like GTPase 6 interacting protein 6	NM_001350068	151188	protein-coding	943.36	655.747	679.99	1528.39	1308.01	1288.51	1049.84	890.493	1205.43	759.699	1374.97	1048.59
ENSG00000143862	ARL8A	ADP ribosylation factor like GTPase 8A	NM_001256129	127829	protein-coding	1699.78	1300.08	1694.29	1226.17	1281.12	1656.19	1670.71	1817.96	1935.59	1564.72	1387.82	1808.09
ENSG00000134108	ARL8B	ADP ribosylation factor like GTPase 8B	NM_018184	55207	protein-coding	4659.53	4977.08	5066.95	6620.84	5257.63	8398.52	7769.64	7650.85	7589.89	4901.19	6758.99	7670.13
ENSG00000228413	ARL8BP1	ARL8B pseudogene 1	NA	127566425	pseudo	24.8537	24.099	25.0164	11.5288	7.87168	5.79665	6.15742	3.08129	4.76453	24.6564	8.39905	4.66775
ENSG00000196503	ARL9	ADP ribosylation factor like GTPase 9	NM_001363794	132946	protein-coding	0	2.53674	7.95975	3.29395	3.93584	2.48428	0	2.05419	2.38226	3.49883	3.23802	1.47882
ENSG00000260896	ARLNC1	androgen receptor regulated long noncoding RNA 1	NR_131947	100996425	ncRNA	0	8.87859	1.13711	0.823487	0	0.828093	0	0	0	3.33856	0.550527	0
ENSG00000104442	ARMC1	armadillo repeat containing 1	NM_001286702	55156	protein-coding	4339.67	4098.1	4097	9754.21	9308.92	7247.47	5212.26	5134.46	5335.08	4178.26	8770.2	5227.26
ENSG00000170632	ARMC10	armadillo repeat containing 10	NM_001161009	83787	protein-coding	1169.2	1249.34	1024.53	1662.62	1813.11	1879.77	1732.29	1486.21	1705.7	1147.69	1785.17	1641.4
ENSG00000157343	ARMC12	armadillo repeat containing 12	NM_001286574	221481	protein-coding	74.5611	12.6837	40.9359	31.2925	51.8219	34.7799	10.2624	10.271	19.0581	42.7269	39.2981	13.1971
ENSG00000118690	ARMC2	armadillo repeat containing 2	NM_001286609	84071	protein-coding	105.898	130.642	137.59	130.111	144.314	116.761	90.3089	71.8968	90.526	124.71	130.395	84.2439
ENSG00000165309	ARMC3	armadillo repeat containing 3	NM_001282745	219681	protein-coding	14.0477	2.53674	6.82264	24.7046	12.4635	18.218	14.3673	18.4877	7.14679	7.80238	18.4621	13.334
ENSG00000140691	ARMC5	armadillo repeat containing 5	NM_001105247	79798	protein-coding	319.856	338.655	311.567	361.511	415.231	490.231	515.171	478.627	582.463	323.359	422.324	525.421
ENSG00000105676	ARMC6	armadillo repeat containing 6	NM_001199196	93436	protein-coding	1268.62	1586.73	1018.85	1579.45	1746.2	2344.33	2292.61	2249.34	2515.67	1291.4	1889.99	2352.54
ENSG00000125449	ARMC7	armadillo repeat containing 7	NM_001304271	79637	protein-coding	836.381	1004.55	911.96	905.836	1147.3	1465.72	1178.12	1265.38	1241.16	917.63	1172.95	1228.22
ENSG00000114098	ARMC8	armadillo repeat containing 8	NM_001267041	25852	protein-coding	2137.42	2199.35	2346.99	2743.04	2391.02	2746.78	2525.57	2399.3	2497.8	2227.92	2626.95	2474.22
ENSG00000225254	ARMC8P1	armadillo repeat containing 8 pseudogene 1	NA	100130871	pseudo	8.64477	2.53674	0	0	0	0	0	0	0	3.72717	0	0
ENSG00000135931	ARMC9	armadillo repeat containing 9	NM_001271466	80210	protein-coding	407.385	606.281	533.303	550.913	427.695	645.912	637.293	572.093	657.505	515.656	541.507	622.297
ENSG00000126947	ARMCX1	armadillo repeat containing X-linked 1	NM_016608	51309	protein-coding	205.313	180.108	68.2264	723.022	545.114	882.747	145.726	140.712	213.213	151.216	716.961	166.55
ENSG00000184867	ARMCX2	armadillo repeat containing X-linked 2	NM_001282231	9823	protein-coding	1653.31	1109.82	1518.04	1281.35	1268.65	1502.16	1740.5	1639.25	1666.39	1427.06	1350.72	1682.05
ENSG00000102401	ARMCX3	armadillo repeat containing X-linked 3	NM_016607	51566	protein-coding	1498.79	1648.88	1486.2	2477.87	1857.06	2567.09	1771.29	1799.47	2015.39	1544.62	2300.67	1862.05
ENSG00000196440	ARMCX4	armadillo repeat containing X-linked 4	NM_001256155	100131755	protein-coding	153.445	157.278	164.881	391.156	382.432	413.218	89.2826	115.035	142.936	158.534	395.602	115.751
ENSG00000125962	ARMCX5	armadillo repeat containing X-linked 5	NM_001168478	64860	protein-coding	312.292	244.795	266.083	313.749	293.22	332.893	245.271	310.183	328.752	274.39	313.287	294.735
ENSG00000286237	ARMCX5-GPRASP2	ARMCX5-GPRASP2 readthrough	NM_001199818	100528062	protein-coding	0	0	0	7.41139	2.62389	0	0	0	0	0	3.34509	0
ENSG00000198960	ARMCX6	armadillo repeat containing X-linked 6	NM_001009584	54470	protein-coding	657.002	514.958	507.15	1940.96	1792.77	1600.7	600.349	648.098	566.979	559.703	1778.15	605.142
ENSG00000198520	ARMH1	armadillo like helical domain containing 1	NM_001004307	339541	protein-coding	27.0149	59.6134	42.073	22.2342	31.4867	4.96856	11.2886	12.3252	14.2936	42.9004	19.5631	12.6358
ENSG00000260286	ARMH2	armadillo like helical domain containing 2	NM_001282492	101928603	protein-coding	0	0	0	0	0	0	0	0	0	0	0	0
ENSG00000120029	ARMH3	armadillo like helical domain containing 3	NM_024541	79591	protein-coding	3127.24	3602.17	2959.89	2531.4	2193.57	3706.54	3446.1	3599.98	3351.84	3229.77	2810.51	3465.97
ENSG00000139971	ARMH4	armadillo like helical domain containing 4	NM_001001872	145407	protein-coding	20.5313	20.2939	2.27421	13.1758	10.4956	28.1552	36.9445	21.569	32.1605	14.3665	17.2755	30.2247
ENSG00000254636	ARMS2	age-related maculopathy susceptibility 2	NM_001099667	387715	protein-coding	0	0	0	0	0	0	0	0	0	0	0	0
ENSG00000146476	ARMT1	acidic residue methyltransferase 1	NM_001286562	79624	protein-coding	4427.2	3890.09	2835.95	6942.82	4919.8	7217.66	5626.86	5537.08	5940.17	3717.75	6360.09	5701.37
ENSG00000143437	ARNT	aryl hydrocarbon receptor nuclear translocator	NM_001197325	405	protein-coding	3707.53	3488.02	3299.89	2246.47	2131.91	2914.89	3235.73	3155.24	2830.13	3498.48	2431.09	3073.7
ENSG00000172379	ARNT2	aryl hydrocarbon receptor nuclear translocator 2	NM_014862	9915	protein-coding	39.9821	20.2939	97.7912	18.9402	26.2389	35.608	30.7871	26.7045	23.8226	52.6891	26.929	27.1048
ENSG00000259495	ARNT2-DT	ARNT2 divergent transcript	NR_184067	101929560	ncRNA	0	2.53674	2.27421	1.64697	2.62389	2.48428	2.05247	4.10839	2.38226	1.60365	2.25172	2.84771
ENSG00000241685	ARPC1A	actin related protein 2/3 complex subunit 1A	NM_001190996	10552	protein-coding	628.907	432.514	538.989	890.19	915.083	871.982	697.841	849.409	966.008	533.47	892.418	837.753
ENSG00000242103	ARPC1AP1	ARPC1A pseudogene 1	NA	100422044	pseudo	0	0	0	0	0	0	0	0	0	0	0	0
ENSG00000130429	ARPC1B	actin related protein 2/3 complex subunit 1B	NM_005720	10095	protein-coding	74.5611	79.9073	59.1296	78.2313	125.947	77.0126	79.0203	73.951	94.0994	71.1993	93.7303	82.3569
ENSG00000213081	ARPC1BP1	ARPC1B pseudogene 1	NA	100288663	pseudo	0	0	0	0	0	0	0	0	0	0	0	0
ENSG00000163466	ARPC2	actin related protein 2/3 complex subunit 2	NM_005731	10109	protein-coding	7463.68	7482.11	6811.27	6690.01	5869.65	8160.85	6864.5	7028.43	7519.61	7252.35	6906.84	7137.51
ENSG00000111229	ARPC3	actin related protein 2/3 complex subunit 3	NM_001278556	10094	protein-coding	11013.4	10488.1	10570.5	20803.8	20361.4	16472.4	11446.6	11505.5	12986.9	10690.7	19212.5	11979.7
ENSG00000241553	ARPC4	actin related protein 2/3 complex subunit 4	NM_001024959	10093	protein-coding	2036.92	2397.22	2417.49	4359.54	3435.99	5428.15	3412.24	3440.78	4377.41	2283.88	4407.89	3743.47
ENSG00000250151	ARPC4-TTLL3	ARPC4-TTLL3 readthrough	NM_001198793	100526693	protein-coding	0	0	0	0	0.655973	0	3.07871	0	0	0	0.218658	1.02624
ENSG00000162704	ARPC5	actin related protein 2/3 complex subunit 5	NM_001270439	10092	protein-coding	6775.34	4921.27	5860.65	26835	24930.9	19035.4	10723.2	11314.5	12823.7	5852.42	23600.4	11620.5
ENSG00000136950	ARPC5L	actin related protein 2/3 complex subunit 5 like	NM_030978	81873	protein-coding	5613.7	5471.75	5389.89	5158.32	5551.5	6623.09	5778.74	6507.69	7040.78	5491.78	5777.64	6442.4
ENSG00000242498	ARPIN	actin related protein 2/3 complex inhibitor	NM_001282380	348110	protein-coding	3302.3	3061.84	5701.46	1686.5	1908.88	2110.81	4078.27	4234.72	4267.82	4021.87	1902.06	4193.6
ENSG00000250021	ARPIN-AP3S2	ARPIN-AP3S2 readthrough	NM_001199058	100526783	protein-coding	0	0	0	0	0	0	0	0	0	0	0	0
ENSG00000128989	ARPP19	cAMP regulated phosphoprotein 19	NM_001306191	10776	protein-coding	8628.56	8307.82	9027.49	9769.85	8841.21	11932.8	10526.1	10180.6	9633.87	8654.62	10181.3	10113.5
ENSG00000172995	ARPP21	cAMP regulated phosphoprotein 21	NM_001025068	10777	protein-coding	0	7.61022	0	0	0	1.65619	0	0	0	2.53674	0.552062	0
ENSG00000230830	ARPP21-AS1	ARPP21 antisense RNA 1	NR_046679	100874098	ncRNA	0	0	0	0	0	0	0	0	0	0	0	0
ENSG00000120500	ARR3	arrestin 3	NM_004312	407	protein-coding	10.806	0	13.6453	1.64697	3.93584	0	4.10495	8.21678	0	8.15042	1.86094	4.10724
ENSG00000137486	ARRB1	arrestin beta 1	NM_004041	408	protein-coding	3044.04	3031.4	3324.9	4045.79	4148.37	5528.35	3241.88	3424.34	3282.76	3133.45	4574.17	3316.33
ENSG00000141480	ARRB2	arrestin beta 2	NM_001257328	409	protein-coding	1173.53	1114.9	1183.73	870.426	978.712	1077.35	1043.68	1098.99	1067.25	1157.38	975.496	1069.98
ENSG00000197070	ARRDC1	arrestin domain containing 1	NM_001317968	92714	protein-coding	6062.14	5942.31	5960.72	6725.42	8145.87	6703.41	7702.94	7864.48	8996.62	5988.39	7191.57	8188.01
ENSG00000203993	ARRDC1-AS1	ARRDC1 antisense RNA 1	NM_032937	85026	ncRNA	738.047	1064.16	833.5	1293.7	1405.75	764.33	784.045	754.916	912.407	878.57	1154.59	817.123
ENSG00000105643	ARRDC2	arrestin domain containing 2	NM_001025604	27106	protein-coding	391.176	356.412	421.867	257.752	381.12	269.958	378.681	405.703	408.558	389.818	302.943	397.648
ENSG00000113369	ARRDC3	arrestin domain containing 3	NM_001329670	57561	protein-coding	2017.47	2108.03	2767.72	2677.16	2044.01	2540.59	2495.81	2534.88	2397.75	2297.74	2420.59	2476.14
ENSG00000281357	ARRDC3-AS1	ARRDC3 antisense RNA 1	NR_027435	100129716	ncRNA	129.672	164.888	108.025	121.876	175.145	132.495	51.3119	80.1136	70.2768	134.195	143.172	67.2341
ENSG00000140450	ARRDC4	arrestin domain containing 4	NM_183376	91947	protein-coding	453.85	517.495	445.746	406.803	384.4	504.309	486.436	509.44	514.569	472.364	431.837	503.482
ENSG00000205784	ARRDC5	arrestin domain containing 5	NM_001080523	645432	protein-coding	0	0	0	0	0	0	0	0	0	0	0	0
ENSG00000100299	ARSA	arylsulfatase A	NM_000487	410	protein-coding	741.289	631.648	648.151	491.622	686.148	701.395	686.553	888.439	895.731	673.696	626.388	823.574
ENSG00000113273	ARSB	arylsulfatase B	NM_000046	411	protein-coding	488.429	683.651	488.956	578.088	511.003	737.003	760.442	769.296	792.102	553.679	608.698	773.947
ENSG00000006756	ARSD	arylsulfatase D	NM_001669	414	protein-coding	1766.77	1953.29	2244.65	1522.63	1460.2	2413.06	3152.6	3289.79	2851.57	1988.24	1798.63	3097.99
ENSG00000229851	ARSD-AS1	ARSD antisense RNA 1	NR_144459	100506356	ncRNA	0	0	0	0	0	0	0	0	0	0	0	0
ENSG00000062096	ARSF	arylsulfatase F	NM_001201538	416	protein-coding	0	0	0	0	0	0	0	0	0	0	0	0
ENSG00000232226	ARSFP1	arylsulfatase F pseudogene 1	NA	23757	pseudo	0	0	0	0	0	0	0	0	0	0	0	0
ENSG00000141337	ARSG	arylsulfatase G	NM_001267727	22901	protein-coding	959.569	804.146	1266.74	1029.36	1078.42	959.76	872.302	961.363	875.482	1010.15	1022.51	903.049
ENSG00000205667	ARSH	arylsulfatase family member H	NM_001011719	347527	protein-coding	2.16119	0	0	0	7.87168	6.62474	10.2624	0	2.38226	0.720397	4.83214	4.21488
ENSG00000183876	ARSI	arylsulfatase family member I	NM_001012301	340075	protein-coding	0	0	2.27421	0	0	0	0	0	0	0.758071	0	0
ENSG00000180801	ARSJ	arylsulfatase family member J	NM_001354210	79642	protein-coding	126.43	101.47	106.888	109.524	106.924	80.325	106.729	124.279	76.2324	111.596	98.9241	102.413
ENSG00000164291	ARSK	arylsulfatase family member K	NM_198150	153642	protein-coding	657.002	578.376	404.81	837.487	522.811	1008.62	723.497	709.724	779	546.73	789.638	737.407
ENSG00000157399	ARSL	arylsulfatase L	NM_000047	415	protein-coding	0	5.07348	0	2.47046	1.31195	2.48428	0	2.05419	5.95566	1.69116	2.0889	2.66995
ENSG00000129744	ART1	ADP-ribosyltransferase 1	NM_004314	417	protein-coding	0	0	4.54843	3.29395	1.31195	0	0	0	0	1.51614	1.5353	0
ENSG00000237408	ART2BP	ADP-ribosyltransferase 2B, pseudogene	NA	106481723	pseudo	0	0	0	0	0	0	0	0	0	0	0	0
ENSG00000156219	ART3	ADP-ribosyltransferase 3 (inactive)	NM_001130016	419	protein-coding	0	0	0	0	0	0	0	0	0	0	0	0
ENSG00000111339	ART4	ADP-ribosyltransferase 4 (inactive) (Dombrock blood group)	NM_001354646	420	protein-coding	16.2089	12.6837	20.4679	8.23487	11.1515	3.31237	9.23613	8.21678	10.7202	16.4535	7.56626	9.39103
ENSG00000167311	ART5	ADP-ribosyltransferase 5	NM_001079536	116969	protein-coding	30.2567	32.9776	31.839	1.64697	13.1195	6.62474	12.3148	22.5961	40.4985	31.6911	7.13039	25.1365
ENSG00000117407	ARTN	artemin	NM_001136215	9048	protein-coding	519.767	408.415	408.221	468.564	668.437	299.77	541.853	552.578	720.635	445.468	478.924	605.022
ENSG00000173409	ARV1	ARV1 homolog, fatty acid homeostasis modulator	NM_001346992	64801	protein-coding	1127.06	1560.09	1172.36	2234.94	1788.84	1979.97	1519.86	1457.45	1709.27	1286.5	2001.25	1562.19
ENSG00000099889	ARVCF	ARVCF delta catenin family member	NM_001410839	421	protein-coding	495.994	512.421	653.837	316.219	423.759	295.629	607.532	625.502	652.74	554.084	345.202	628.592
ENSG00000004848	ARX	aristaless related homeobox	NM_139058	170302	protein-coding	43.2238	72.2971	54.5811	39.5274	36.0785	95.2307	28.7346	76.0052	128.642	56.7007	56.9455	77.794
ENSG00000214435	AS3MT	arsenite methyltransferase	NM_020682	57412	protein-coding	14.0477	0	5.68554	6.5879	8.52765	2.48428	2.05247	9.24387	4.76453	6.57776	5.86661	5.35362
ENSG00000104763	ASAH1	N-acylsphingosine amidohydrolase 1	NM_001127505	427	protein-coding	4942.65	4925.08	5187.48	6847.3	4986.05	6750.61	6456.06	6256.05	6482.14	5018.4	6194.65	6398.08
ENSG00000245281	ASAH1-AS1	ASAH1 antisense RNA 1	NR_125429	101929066	ncRNA	12.9672	17.7572	63.678	31.2925	65.5973	24.8428	20.5247	9.24387	29.7783	31.4674	40.5775	19.849
ENSG00000188611	ASAH2	N-acylsphingosine amidohydrolase 2	NM_001143974	56624	protein-coding	235.57	159.815	166.018	114.465	112.827	121.73	82.099	78.0594	95.2905	187.134	116.341	85.1496
ENSG00000204147	ASAH2B	N-acylsphingosine amidohydrolase 2B	NM_001079516	653308	protein-coding	305.809	471.833	380.931	345.865	355.537	390.86	280.163	287.587	304.93	386.191	364.087	290.893
ENSG00000153317	ASAP1	ArfGAP with SH3 domain, ankyrin repeat and PH domain 1	NM_001247996	50807	protein-coding	3670.78	4191.96	4150.44	1425.46	1709.47	1717.46	3936.65	3701.66	2936.14	4004.4	1617.46	3524.81
ENSG00000280543	ASAP1-IT2	ASAP1 intronic transcript 2	NR_045385	100507117	ncRNA	10.806	10.147	9.09686	6.5879	1.96792	0	0	4.10839	0	10.0166	2.85194	1.36946
ENSG00000151693	ASAP2	ArfGAP with SH3 domain, ankyrin repeat and PH domain 2	NM_001135191	8853	protein-coding	1877	1844.21	1533.96	1129	1331.63	1433.43	1532.17	1564.27	1443.65	1751.72	1298.02	1513.36
ENSG00000088280	ASAP3	ArfGAP with SH3 domain, ankyrin repeat and PH domain 3	NM_001143778	55616	protein-coding	3293.66	3769.59	3429.52	1908.84	2418.57	2533.96	4403.58	4286.08	4108.21	3497.59	2287.13	4265.96
ENSG00000065802	ASB1	ankyrin repeat and SOCS box containing 1	NM_001040445	51665	protein-coding	941.199	950.009	892.629	745.256	847.517	801.594	923.613	981.905	1041.05	927.946	798.122	982.189
ENSG00000146926	ASB10	ankyrin repeat and SOCS box containing 10	NM_001142459	136371	protein-coding	1.0806	0	0	0	0	0	0	0	0	0.360199	0	0
ENSG00000165192	ASB11	ankyrin repeat and SOCS box containing 11	NM_001012428	140456	protein-coding	0	0	0	0	1.31195	0	0	0	0	0	0.437315	0
ENSG00000198881	ASB12	ankyrin repeat and SOCS box containing 12	NM_130388	142689	protein-coding	0	0	6.82264	0	0	0	0	0	0	2.27421	0	0
ENSG00000196372	ASB13	ankyrin repeat and SOCS box containing 13	NM_024701	79754	protein-coding	1690.05	1503.02	2079.77	2921.73	2976.81	3234.53	1704.58	1879.59	1884.37	1757.61	3044.36	1822.85
ENSG00000239388	ASB14	ankyrin repeat and SOCS box containing 14	NM_001142733	142686	protein-coding	28.0955	24.099	39.7988	18.1167	36.0785	24.8428	10.2624	20.5419	10.7202	30.6644	26.346	13.8415
ENSG00000146809	ASB15	ankyrin repeat and SOCS box containing 15	NM_001290258	142685	protein-coding	0	0	0	0.823487	1.31195	0	0	2.05419	2.38226	0	0.711811	1.47882
ENSG00000230442	ASB15-AS1	ASB15 antisense RNA 1	NR_111922	102724555	ncRNA	0	0	0	0	0	4.96856	0	0	0	0	1.65619	0
ENSG00000161664	ASB16	ankyrin repeat and SOCS box containing 16	NM_080863	92591	protein-coding	129.672	185.182	78.4604	175.403	318.147	91.9183	68.7579	108.872	110.775	131.105	195.156	96.1351
ENSG00000267080	ASB16-AS1	ASB16 antisense RNA 1	NM_178542	339201	ncRNA	915.265	731.849	910.823	604.44	816.687	489.403	533.643	588.527	609.859	852.646	636.843	577.343
ENSG00000154007	ASB17	ankyrin repeat and SOCS box containing 17	NM_080868	127247	protein-coding	0	0	0	0	0	0	0	0	0	0	0	0
ENSG00000182177	ASB18	ankyrin repeat and SOCS box containing 18	NM_212556	401036	protein-coding	0	0	6.82264	1.64697	3.27987	0.828093	4.10495	1.0271	7.14679	2.27421	1.91831	4.09294
ENSG00000100628	ASB2	ankyrin repeat and SOCS box containing 2	NM_001202429	51676	protein-coding	4.32238	2.53674	0	0	0	1.65619	0	0	0	2.28637	0.552062	0
ENSG00000115239	ASB3	ankyrin repeat and SOCS box containing 3	NM_001201965	51130	protein-coding	434.4	309.482	270.632	382.098	352.258	458.763	270.927	293.75	308.503	338.171	397.706	291.06
ENSG00000005981	ASB4	ankyrin repeat and SOCS box containing 4	NM_016116	51666	protein-coding	4.32238	0	0	2.47046	0	1.65619	3.07871	0	0	1.44079	1.37555	1.02624
ENSG00000164122	ASB5	ankyrin repeat and SOCS box containing 5	NM_001410863	140458	protein-coding	0	0	0	0	0	0	0	0	0	0	0	0
ENSG00000148331	ASB6	ankyrin repeat and SOCS box containing 6	NM_001202403	140459	protein-coding	1849.98	1780.79	1737.5	1479.81	1813.11	1883.08	2156.12	2348.97	2437.05	1789.42	1725.33	2314.05
ENSG00000183475	ASB7	ankyrin repeat and SOCS box containing 7	NM_024708	140460	protein-coding	677.534	592.329	769.822	889.366	816.031	1080.66	827.147	928.496	855.232	679.895	928.686	870.292
ENSG00000177981	ASB8	ankyrin repeat and SOCS box containing 8	NM_001319296	140461	protein-coding	2242.24	2236.14	2387.93	2978.55	3062.08	3478.82	2554.3	2778.3	2576.42	2288.77	3173.15	2636.34
ENSG00000102048	ASB9	ankyrin repeat and SOCS box containing 9	NM_001031739	140462	protein-coding	28.0955	60.8817	31.839	13.1758	10.4956	6.62474	8.2099	22.5961	26.2049	40.2721	10.0987	19.0036
ENSG00000138303	ASCC1	activating signal cointegrator 1 complex subunit 1	NM_001198798	51008	protein-coding	1030.89	702.677	780.056	1241.82	894.091	1316.67	842.541	913.089	919.553	837.874	1150.86	891.728
ENSG00000100325	ASCC2	activating signal cointegrator 1 complex subunit 2	NM_001242906	84164	protein-coding	3165.07	3420.79	2983.77	1763.09	2027.61	2463.58	3077.68	3225.09	2784.87	3189.88	2084.76	3029.21
ENSG00000112249	ASCC3	activating signal cointegrator 1 complex subunit 3	NM_001284271	10973	protein-coding	3383.35	3618.66	3139.55	1711.21	1381.48	2773.28	3633.91	3517.81	3080.27	3380.52	1955.32	3410.66
ENSG00000139352	ASCL1	achaete-scute family bHLH transcription factor 1	NM_004316	429	protein-coding	0	0	0	3.29395	0	0	0	0	0	0	1.09798	0
ENSG00000183734	ASCL2	achaete-scute family bHLH transcription factor 2	NM_005170	430	protein-coding	198.83	294.262	129.63	337.63	413.919	659.99	375.603	443.706	431.19	207.574	470.513	416.833
ENSG00000176009	ASCL3	achaete-scute family bHLH transcription factor 3	NM_020646	56676	protein-coding	0	0	0	0	3.93584	0	0	0	0	0	1.31195	0
ENSG00000187855	ASCL4	achaete-scute family bHLH transcription factor 4	NM_203436	121549	protein-coding	6.48358	0	0	0	0	0	2.05247	0	4.76453	2.16119	0	2.27233
ENSG00000232237	ASCL5	achaete-scute family bHLH transcription factor 5	NM_001270601	647219	protein-coding	0	0	7.95975	0	3.93584	0	6.15742	0	0	2.65325	1.31195	2.05247
ENSG00000286053	ASDURF	ASNSD1 upstream open reading frame	NM_001353493	110599588	protein-coding	0	0	0	0	0	0	0	0	0	0	0	0
ENSG00000111875	ASF1A	anti-silencing function 1A histone chaperone	NM_014034	25842	protein-coding	546.782	566.961	583.336	1421.34	1420.84	1411.9	828.173	734.374	845.703	565.693	1418.03	802.75
ENSG00000105011	ASF1B	anti-silencing function 1B histone chaperone	NM_018154	55723	protein-coding	2537.24	1475.11	2387.93	1888.26	1860.34	2640.79	2183.83	2376.7	2550.21	2133.43	2129.79	2370.25
ENSG00000141505	ASGR1	asialoglycoprotein receptor 1	NM_001197216	432	protein-coding	31.3373	25.3674	93.2428	13.1758	19.0232	11.5933	12.3148	12.3252	5.95566	49.9825	14.5974	10.1986
ENSG00000161944	ASGR2	asialoglycoprotein receptor 2	NM_001181	433	protein-coding	0	0	0	0	0	0	0	0	0	0	0	0
ENSG00000116539	ASH1L	ASH1 like histone lysine methyltransferase	NM_001366177	55870	protein-coding	7862.42	8548.81	7285.45	4847.87	4377.31	3959.94	5849.55	5436.43	3768.74	7898.89	4395.04	5018.24
ENSG00000235919	ASH1L-AS1	ASH1L antisense RNA 1	NR_027023	645676	ncRNA	76.7223	107.811	126.219	175.403	163.993	126.698	95.44	68.8155	78.6147	103.584	155.365	80.9567
ENSG00000129691	ASH2L	ASH2 like, histone lysine methyltransferase complex subunit	NM_001105214	9070	protein-coding	2138.5	2020.51	2277.63	1958.25	1654.36	3131.02	2669.24	2434.22	2741.98	2145.55	2247.88	2615.15
ENSG00000225724	ASH2LP3	ASH2L pseudogene 3	NA	100736411	pseudo	0	0	9.09686	0	0	0	0	0	0	3.03229	0	0
ENSG00000110881	ASIC1	acid sensing ion channel subunit 1	NM_001095	41	protein-coding	1985.05	1613.37	1831.88	485.034	626.454	530.808	901.036	1065.1	970.772	1810.1	547.432	978.969
ENSG00000108684	ASIC2	acid sensing ion channel subunit 2	NM_001094	40	protein-coding	4.32238	0	0	1.64697	5.90376	4.96856	0	0	0	1.44079	4.1731	0
ENSG00000213199	ASIC3	acid sensing ion channel subunit 3	NM_004769	9311	protein-coding	304.728	276.505	278.591	153.992	270.917	57.9665	143.673	142.767	110.775	286.608	160.959	132.405
ENSG00000072182	ASIC4	acid sensing ion channel subunit family member 4	NM_018674	55515	protein-coding	0	2.53674	0	3.29395	1.31195	0	0	0	0	0.84558	1.5353	0
ENSG00000256394	ASIC5	acid sensing ion channel subunit family member 5	NM_017419	51802	protein-coding	2.16119	13.9521	0	0	3.93584	0.828093	3.07871	0	0	5.37109	1.58798	1.02624
ENSG00000101440	ASIP	agouti signaling protein	NM_001385218	434	protein-coding	6.48358	21.5623	29.5648	21.4107	13.1195	6.62474	9.23613	7.18968	0	19.2035	13.7183	5.47527
ENSG00000126522	ASL	argininosuccinate lyase	NM_000048	435	protein-coding	1242.69	1528.39	1117.78	1721.09	1440.52	1893.02	1717.92	1776.88	1818.86	1296.28	1684.88	1771.22
ENSG00000196433	ASMT	acetylserotonin O-methyltransferase	NM_001171038	438	protein-coding	0	0	0	0	0	0	0	0	0	0	0	0
ENSG00000196433	ASMT	acetylserotonin O-methyltransferase	NM_001171038	438	protein-coding	0	0	0	0	0	0	0	0	0	0	0	0
ENSG00000169093	ASMTL	acetylserotonin O-methyltransferase like	NM_001173473	8623	protein-coding	0	0	0	0	0	0	0	0	0	0	0	0
ENSG00000169093	ASMTL	acetylserotonin O-methyltransferase like	NM_001173473	8623	protein-coding	0	0	0	0	0	0	0	0	0	0	0	0
ENSG00000070669	ASNS	asparagine synthetase (glutamine-hydrolyzing)	NM_001178075	440	protein-coding	51.8686	21.5623	72.7749	27.9986	75.4369	45.5451	20.5247	7.18968	7.14679	48.7353	49.6602	11.6204
ENSG00000138381	ASNSD1	asparagine synthetase domain containing 1	NM_001353497	54529	protein-coding	957.408	778.779	836.911	1711.21	1806.55	1371.32	855.882	878.168	1093.46	857.699	1629.69	942.503
ENSG00000236554	ASNSP3	ASNS pseudogene 3	NA	100423061	pseudo	8.64477	2.53674	6.82264	3.29395	12.4635	5.79665	10.2624	4.10839	0	6.00138	7.1847	4.79025
ENSG00000251470	ASNSP4	ASNS pseudogene 4	NA	100419423	pseudo	0	0	0	0	0	0	0	0	0	0	0	0
ENSG00000108381	ASPA	aspartoacylase	NM_000049	443	protein-coding	2.16119	2.53674	0	0	0	0	2.05247	0	0	1.56598	0	0.684158
ENSG00000204653	ASPDH	aspartate dehydrogenase domain containing	NM_001024656	554235	protein-coding	6.48358	2.53674	4.54843	0.823487	7.21571	0	0	2.05419	1.19113	4.52291	2.67973	1.08178
ENSG00000166183	ASPG	asparaginase	NM_001080464	374569	protein-coding	112.382	135.716	75.0491	43.6448	57.7256	28.1552	100.571	98.6013	82.1881	107.716	43.1752	93.7869
ENSG00000198363	ASPH	aspartate beta-hydroxylase	NM_001164750	444	protein-coding	7051.97	7040.72	5283	3983.21	2622.58	3715.65	4731.98	4859.2	4881.26	6458.56	3440.48	4824.14
ENSG00000174939	ASPHD1	aspartate beta-hydroxylase domain containing 1	NM_181718	253982	protein-coding	339.307	417.294	378.657	297.279	383.088	486.919	517.223	691.236	714.679	378.419	389.095	641.046
ENSG00000128203	ASPHD2	aspartate beta-hydroxylase domain containing 2	NM_020437	57168	protein-coding	45.385	45.6613	55.7183	1.64697	9.18362	16.5619	33.8658	19.5148	60.7477	48.9215	9.13082	38.0428
ENSG00000066279	ASPM	assembly factor for spindle microtubules	NM_001206846	259266	protein-coding	12211.8	9172.85	11052.7	7810.78	5867.68	6723.29	12243	11074.2	8711.94	10812.4	6800.58	10676.4
ENSG00000106819	ASPN	asporin	NM_001193335	54829	protein-coding	27.0149	3.80511	1.13711	21.4107	1.31195	0	4.10495	1.0271	4.76453	10.6524	7.57421	3.29886
ENSG00000244617	ASPRV1	aspartic peptidase retroviral like 1	NM_152792	151516	protein-coding	0	0	0	0	0	0	0	0	0	0	0	0
ENSG00000169696	ASPSCR1	ASPSCR1 tether for SLC2A4, UBX domain containing	NM_001251888	79058	protein-coding	2089.87	1856.89	1795.49	1926.14	2116.17	2031.31	2254.64	2210.31	2724.12	1914.09	2024.54	2396.36
ENSG00000162174	ASRGL1	asparaginase and isoaspartyl peptidase 1	NM_001083926	80150	protein-coding	261.504	234.648	278.591	457.035	528.714	722.925	186.775	171.525	176.287	258.248	569.558	178.196
ENSG00000130707	ASS1	argininosuccinate synthase 1	NM_000050	445	protein-coding	5214.96	5357.59	6887.46	6882.71	4302.53	9593.46	4627.3	4531.55	5156.41	5820	6926.23	4771.75
ENSG00000220517	ASS1P1	argininosuccinate synthetase 1 pseudogene 1	NA	442167	pseudo	2.16119	0	0	0	0	0	0	0	0	0.720397	0	0
ENSG00000215325	ASS1P10	argininosuccinate synthetase 1 pseudogene 10	NA	455	pseudo	0	0	0	0	0.655973	0	0	0	0	0	0.218658	0
ENSG00000225308	ASS1P11	argininosuccinate synthetase 1 pseudogene 11	NA	340274	pseudo	2.16119	0	4.54843	1.64697	1.31195	0	0	0	0	2.23654	0.986307	0
ENSG00000237437	ASS1P12	argininosuccinate synthetase 1 pseudogene 12	NA	392302	pseudo	0	0	0	0	0	0	0	0	0	0	0	0
ENSG00000255353	ASS1P13	argininosuccinate synthetase 1 pseudogene 13	NA	341230	pseudo	0	0	6.82264	0	0	0	0	0	0	2.27421	0	0
ENSG00000257316	ASS1P14	argininosuccinate synthetase 1 pseudogene 14	NA	459	pseudo	0	0	0	0	0	0	0	0	0	0	0	0
ENSG00000223922	ASS1P2	argininosuccinate synthetase 1 pseudogene 2	NA	447	pseudo	15.1283	2.53674	6.82264	11.5288	9.18362	1.65619	6.15742	0	2.38226	8.16258	7.45621	2.84656
ENSG00000233947	ASS1P3	argininosuccinate synthetase 1 pseudogene 3	NA	158452	pseudo	0	0	0	0	0	0	0	0	0	0	0	0
ENSG00000213487	ASS1P4	argininosuccinate synthetase 1 pseudogene 4	NA	449	pseudo	0	0	0	0	0	0	0	0	0	0	0	0
ENSG00000227881	ASS1P5	argininosuccinate synthetase 1 pseudogene 5	NA	450	pseudo	0	0	0	0	0	0	0	0	0	0	0	0
ENSG00000215583	ASS1P6	argininosuccinate synthetase 1 pseudogene 6	NA	451	pseudo	0	0	0	0	0	0	0	0	0	0	0	0
ENSG00000236893	ASS1P7	argininosuccinate synthetase 1 pseudogene 7	NA	339845	pseudo	0	0	0	0	0	1.65619	0	0	0	0	0.552062	0
ENSG00000217791	ASS1P9	argininosuccinate synthetase 1 pseudogene 9	NA	454	pseudo	4.32238	0	0	0	0	0	0	2.05419	0	1.44079	0	0.684731
ENSG00000034533	ASTE1	asteroid homolog 1	NM_001288950	28990	protein-coding	283.116	298.067	391.165	627.497	453.933	464.56	450.518	389.27	457.394	324.116	515.33	432.394
ENSG00000244998	ASTILCS	antisense transcript of PTP4A3, liver carcinoma survival associated	NR_187488	105375790	ncRNA	0	0	0	0	0.655973	0	0	0	5.95566	0	0.218658	1.98522
ENSG00000188886	ASTL	astacin like metalloendopeptidase	NM_001002036	431705	protein-coding	0	12.6837	40.9359	24.7046	7.87168	14.9057	18.4723	18.4877	21.4404	17.8732	15.8273	19.4668
ENSG00000152092	ASTN1	astrotactin 1	NM_001286164	460	protein-coding	0	0	11.3711	0	0	0	0	0	0	3.79036	0	0
ENSG00000148219	ASTN2	astrotactin 2	NM_001184734	23245	protein-coding	955.247	1017.23	1491.88	918.188	850.797	1494.71	1410.05	1607.41	1524.65	1154.79	1087.9	1514.04
ENSG00000229105	ASTN2-AS1	ASTN2 antisense RNA 1	NR_033973	100128505	ncRNA	2.16119	0	10.234	4.11744	0.655973	0	1.02624	0	0	4.13172	1.59114	0.342079
ENSG00000171456	ASXL1	ASXL transcriptional regulator 1	NM_001164603	171023	protein-coding	6560.3	6043.78	6453.08	5343.61	6665.34	5368.53	6554.58	7126	5942.55	6352.39	5792.49	6541.04
ENSG00000143970	ASXL2	ASXL transcriptional regulator 2	NM_001369346	55252	protein-coding	2701.49	2686.41	2244.65	1558.04	1533.67	1831.74	2493.76	2410.6	1791.46	2544.18	1641.15	2231.94
ENSG00000141431	ASXL3	ASXL transcriptional regulator 3	NM_030632	80816	protein-coding	0	0	0	0	0	0	0	0	0	0	0	0
ENSG00000154438	ASZ1	ankyrin repeat, SAM and basic leucine zipper domain containing 1	NM_001301821	136991	protein-coding	0	0	0	6.5879	0	0	0	0	0	0	2.19597	0
ENSG00000138138	ATAD1	ATPase family AAA domain containing 1	NM_001321967	84896	protein-coding	4211.08	4732.29	4147.03	5193.73	3480.59	5579.69	4616.01	4582.91	4465.55	4363.47	4751.34	4554.82
ENSG00000156802	ATAD2	ATPase family AAA domain containing 2	NM_014109	29028	protein-coding	18204.8	12908.2	13629.4	11771.8	9076.7	13391.1	14328.3	13300.9	12400.9	14914.1	11413.2	13343.4
ENSG00000119778	ATAD2B	ATPase family AAA domain containing 2B	NM_001242338	54454	protein-coding	1293.47	1201.15	1018.85	878.661	741.25	880.263	1020.08	1077.42	890.966	1171.16	833.391	996.157
ENSG00000197785	ATAD3A	ATPase family AAA domain containing 3A	NM_001170535	55210	protein-coding	2069.34	1850.55	1864.86	1676.62	1782.94	1941.05	2193.07	2456.82	2618.11	1928.25	1800.2	2422.66
ENSG00000160072	ATAD3B	ATPase family AAA domain containing 3B	NM_001317238	83858	protein-coding	1529.04	1476.38	1305.4	1901.43	2457.28	739.487	984.161	959.309	977.919	1436.94	1699.4	973.796
ENSG00000215915	ATAD3C	ATPase family AAA domain containing 3C	NM_001039211	219293	protein-coding	102.657	273.968	427.552	227.282	262.389	90.2621	24.6297	32.8671	57.1743	268.059	193.311	38.2237
ENSG00000176208	ATAD5	ATPase family AAA domain containing 5	NM_024857	79915	protein-coding	1866.19	1774.45	2233.28	1516.04	1336.22	849.623	1297.16	1172.94	1082.74	1957.97	1233.96	1184.28
ENSG00000137343	ATAT1	alpha tubulin acetyltransferase 1	NM_001031722	79969	protein-coding	1058.98	1084.46	1191.69	1012.07	1280.46	634.319	708.104	672.749	634.873	1111.71	975.615	671.908
ENSG00000167654	ATCAY	ATCAY kinesin light chain interacting caytaxin	NM_033064	85300	protein-coding	0	0	0	0	0	0	0	0	0	0	0	0
ENSG00000107669	ATE1	arginyltransferase 1	NM_001001976	11101	protein-coding	1243.77	1156.75	1201.92	1106.77	980.024	1488.91	1235.59	1333.17	1189.94	1200.81	1191.9	1252.9
ENSG00000123268	ATF1	activating transcription factor 1	NM_001412960	466	protein-coding	1409.1	1128.85	1275.83	2826.21	2989.27	2653.21	1473.68	1222.25	1490.11	1271.26	2822.9	1395.34
ENSG00000115966	ATF2	activating transcription factor 2	NM_001256090	1386	protein-coding	1740.84	1362.23	1299.71	1940.14	1629.44	2495.87	1677.9	1707.04	1836.72	1467.59	2021.82	1740.55
ENSG00000162772	ATF3	activating transcription factor 3	NM_001030287	467	protein-coding	769.384	606.281	658.385	871.25	935.418	771.783	843.567	852.491	798.058	678.017	859.483	831.372
ENSG00000128272	ATF4	activating transcription factor 4	NM_001675	468	protein-coding	9312.58	7674.9	10816.2	12560.7	14007	13093.8	10577.4	10919.1	12568.8	9267.88	13220.5	11355.1
ENSG00000169136	ATF5	activating transcription factor 5	NM_001193646	22809	protein-coding	803.963	1308.96	890.355	1576.98	1391.32	2271.46	1678.92	1830.29	1558	1001.09	1746.59	1689.07
ENSG00000118217	ATF6	activating transcription factor 6	NM_001410890	22926	protein-coding	4042.51	4302.31	4191.38	2859.97	2234.9	4207.54	4468.24	4327.16	4141.56	4178.73	3100.8	4312.32
ENSG00000213676	ATF6B	activating transcription factor 6 beta	NM_001136153	1388	protein-coding	6186.41	7072.43	6542.91	4858.57	4971.62	5776.78	7193.92	7824.43	6906.18	6600.59	5202.32	7308.18
ENSG00000170653	ATF7	activating transcription factor 7	NM_001130059	11016	protein-coding	964.972	891.664	750.491	821.017	918.362	838.858	847.672	980.878	752.795	869.042	859.412	860.448
ENSG00000171681	ATF7IP	activating transcription factor 7 interacting protein	NM_001286514	55729	protein-coding	4036.03	3621.19	3671.72	1853.67	1874.77	2728.57	3257.28	2962.15	2253.62	3776.31	2152.34	2824.35
ENSG00000166669	ATF7IP2	activating transcription factor 7 interacting protein 2	NM_001256160	80063	protein-coding	595.408	478.175	659.522	587.146	615.303	400.797	363.288	312.238	341.855	577.702	534.415	339.127
ENSG00000267281	ATF7-NPFF	ATF7-NPFF readthrough	NM_001366559	114108587	protein-coding	0	0	0	0	0	0	0	0	0	0	0	0
ENSG00000152348	ATG10	autophagy related 10	NM_001131028	83734	protein-coding	507.88	403.341	403.673	614.321	703.203	717.128	529.538	442.679	477.644	438.298	678.218	483.287
ENSG00000123395	ATG101	autophagy related 101	NM_001098673	60673	protein-coding	1020.08	1043.87	1097.31	2630.22	2017.12	4151.23	1628.64	1521.13	1968.94	1053.75	2932.86	1706.24
ENSG00000145782	ATG12	autophagy related 12	NM_001277783	9140	protein-coding	2157.95	2096.61	2198.03	4419.66	4294.66	3382.76	2130.47	1988.46	2209.55	2150.86	4032.36	2109.49
ENSG00000175224	ATG13	autophagy related 13	NM_001142673	9776	protein-coding	4056.56	4568.67	4189.1	2844.32	3200.49	4623.24	5012.14	5054.35	5519.7	4271.44	3556.02	5195.4
ENSG00000126775	ATG14	autophagy related 14	NM_014924	22863	protein-coding	1333.46	1308.96	1515.76	1186.65	1294.89	975.493	1059.08	976.769	1070.83	1386.06	1152.34	1035.56
ENSG00000085978	ATG16L1	autophagy related 16 like 1	NM_001190266	55054	protein-coding	975.778	1038.79	1245.13	1329.11	1287.68	1524.52	1367.97	1365.01	1256.64	1086.57	1380.43	1329.88
ENSG00000168010	ATG16L2	autophagy related 16 like 2	NM_001318766	89849	protein-coding	1228.64	925.91	1292.89	877.014	1295.55	314.675	359.183	404.676	391.882	1149.15	829.079	385.247
ENSG00000110046	ATG2A	autophagy related 2A	NM_001367971	23130	protein-coding	2511.31	2753.63	2916.68	2076.83	2507.79	3045.73	3803.23	4136.12	3668.68	2727.21	2543.45	3869.35
ENSG00000066739	ATG2B	autophagy related 2B	NM_018036	55102	protein-coding	2773.89	3484.21	2813.2	1883.32	2102.39	2324.46	2827.28	2644.78	2084.48	3023.77	2103.39	2518.85
ENSG00000144848	ATG3	autophagy related 3	NM_001278712	64422	protein-coding	3783.17	4009.32	3762.69	6176.15	5828.32	5556.5	4098.79	3630.79	4186.83	3851.72	5853.66	3972.14
ENSG00000101844	ATG4A	autophagy related 4A cysteine peptidase	NM_001321287	115201	protein-coding	624.585	660.821	479.859	829.252	848.173	799.11	642.424	696.372	671.798	588.421	825.512	670.198
ENSG00000168397	ATG4B	autophagy related 4B cysteine peptidase	NM_013325	23192	protein-coding	2557.77	2387.07	2261.71	2332.12	2747.87	2499.18	2466.05	2297.62	2616.92	2402.18	2526.39	2460.19
ENSG00000125703	ATG4C	autophagy related 4C cysteine peptidase	NM_032852	84938	protein-coding	449.528	488.322	384.342	615.968	498.54	632.663	562.378	573.12	476.453	440.731	582.39	537.317
ENSG00000130734	ATG4D	autophagy related 4D cysteine peptidase	NM_001281504	84971	protein-coding	950.925	703.945	844.871	782.313	1195.18	1064.93	909.246	924.387	1074.4	833.247	1014.14	969.345
ENSG00000057663	ATG5	autophagy related 5	NM_001286106	9474	protein-coding	1058.98	1009.62	938.113	2405.41	2269.67	1982.45	1408	1400.96	1543.71	1002.24	2219.18	1450.89
ENSG00000197548	ATG7	autophagy related 7	NM_001136031	10533	protein-coding	1363.71	1121.24	1153.03	1613.21	1046.28	1908.75	1282.8	1446.15	1583.01	1212.66	1522.75	1437.32
ENSG00000198925	ATG9A	autophagy related 9A	NM_001077198	79065	protein-coding	1218.91	1534.73	1233.76	545.149	605.463	695.598	1305.37	1252.03	1085.12	1329.13	615.403	1214.18
ENSG00000181652	ATG9B	autophagy related 9B	NM_001317056	285973	protein-coding	75.6417	62.1501	94.3799	22.2342	24.271	24.0147	22.5772	27.7316	11.9113	77.3906	23.5066	20.7401
ENSG00000138363	ATIC	5-aminoimidazole-4-carboxamide ribonucleotide formyltransferase/IMP cyclohydrolase	NM_004044	471	protein-coding	6820.72	5857.33	6839.7	7591.73	7034.66	13611.4	8939.55	9304.47	9051.41	6505.92	9412.58	9098.48
ENSG00000198513	ATL1	atlastin GTPase 1	NM_001127713	51062	protein-coding	34.5791	45.6613	31.839	43.6448	30.8307	50.5137	72.8628	48.2736	46.4541	37.3598	41.6631	55.8635
ENSG00000119787	ATL2	atlastin GTPase 2	NM_001135673	64225	protein-coding	1993.7	1793.47	1763.65	3830.86	2835.77	3382.76	1830.81	1961.76	1972.51	1850.28	3349.8	1921.69
ENSG00000184743	ATL3	atlastin GTPase 3	NM_001290048	25923	protein-coding	10669.8	10711.4	10928.7	10465.7	7484	13871.4	13112.2	12671.3	12067.4	10770	10607	12617
ENSG00000149311	ATM	ATM serine/threonine kinase	NM_000051	472	protein-coding	4231.61	4784.29	3589.85	4324.13	3596.04	2663.97	3553.86	3535.27	3064.78	4201.92	3528.05	3384.64
ENSG00000166454	ATMIN	ATM interactor	NM_001300728	23300	protein-coding	4886.46	5461.6	4690.57	4762.23	5358.64	6254.59	5568.36	5500.11	5313.64	5012.87	5458.49	5460.7
ENSG00000111676	ATN1	atrophin 1	NM_001007026	1822	protein-coding	4465.02	5069.67	5807.21	2158.36	2976.81	2504.15	3902.78	3985.14	3399.49	5113.97	2546.44	3762.47
ENSG00000172238	ATOH1	atonal bHLH transcription factor 1	NM_005172	474	protein-coding	0	0	0	0	0	0	0	0	0	0	0	0
ENSG00000179774	ATOH7	atonal bHLH transcription factor 7	NM_145178	220202	protein-coding	4.32238	0	0	1.64697	3.93584	4.96856	0	0	7.14679	1.44079	3.51712	2.38226
ENSG00000168874	ATOH8	atonal bHLH transcription factor 8	NM_032827	84913	protein-coding	0	2.53674	9.09686	0.823487	1.31195	3.31237	8.2099	16.4336	11.9113	3.87787	1.81593	12.1849
ENSG00000047346	ATOSA	atos homolog A	NM_001286495	56204	protein-coding	3161.82	4133.62	3778.61	3093.02	3115.87	2977.82	2847.81	2786.51	2400.13	3691.35	3062.24	2678.15
ENSG00000005238	ATOSB	atos homolog B	NM_001317991	80256	protein-coding	460.334	488.322	584.473	286.574	361.441	300.598	525.433	493.007	538.391	511.043	316.204	518.944
ENSG00000240487	ATOSBP1	ATOSB pseudogene 1	NA	645180	pseudo	0	0	0	0	0	0	0	0	0	0	0	0
ENSG00000177556	ATOX1	antioxidant 1 copper chaperone	NM_004045	475	protein-coding	2648.54	2543.08	2594.88	2389.76	2085.34	2617.6	2914.51	3128.54	3879.52	2595.5	2364.23	3307.52
ENSG00000206190	ATP10A	ATPase phospholipid transporting 10A (putative)	NM_024490	57194	protein-coding	1558.22	1277.25	1855.76	1130.65	1442.49	1154.36	1434.68	1359.88	1092.27	1563.74	1242.5	1295.61
ENSG00000118322	ATP10B	ATPase phospholipid transporting 10B (putative)	NM_001366652	23120	protein-coding	167.492	115.422	113.711	8.23487	14.4314	17.3899	116.991	137.631	55.9832	132.208	13.3521	103.535
ENSG00000145246	ATP10D	ATPase phospholipid transporting 10D (putative)	NM_020453	57205	protein-coding	431.158	509.885	433.238	555.03	478.204	855.42	603.427	665.559	644.402	458.093	629.552	637.796
ENSG00000068650	ATP11A	ATPase phospholipid transporting 11A	NM_001405661	23250	protein-coding	1550.66	1296.27	932.428	911.6	1039.06	766.814	989.293	930.55	622.962	1259.79	905.825	847.601
ENSG00000232684	ATP11A-AS1	ATP11A antisense RNA 1	NR_046661	100874205	ncRNA	0	2.53674	0	1.64697	1.31195	0	0	0	0	0.84558	0.986307	0
ENSG00000197595	ATP11AUN	ATP11A upstream neighbor lncRNA	NM_207440	400165	ncRNA	0	0	0	0	0	0	0	0	0	0	0	0
ENSG00000058063	ATP11B	ATPase phospholipid transporting 11B (putative)	NM_014616	23200	protein-coding	2619.36	2308.43	2293.55	1357.93	1176.82	1768.81	2714.4	2692.02	2568.08	2407.11	1434.52	2658.17
ENSG00000101974	ATP11C	ATPase phospholipid transporting 11C	NM_001010986	286410	protein-coding	840.704	799.073	832.362	517.973	508.379	679.864	901.036	792.919	700.385	824.046	568.739	798.113
ENSG00000075673	ATP12A	ATPase H+/K+ transporting non-gastric alpha2 subunit	NM_001185085	479	protein-coding	0	0	0	0.823487	0	0	0	0	0	0	0.274496	0
ENSG00000105726	ATP13A1	ATPase 13A1	NM_020410	57130	protein-coding	3422.25	3390.35	3996.93	2764.45	3582.93	2808.06	3576.44	3707.82	3457.85	3603.18	3051.81	3580.7
ENSG00000159363	ATP13A2	ATPase cation transporting 13A2	NM_001141973	23400	protein-coding	3490.33	2820.85	3077.01	1407.34	1864.93	2333.57	3773.47	3901.94	3927.16	3129.4	1868.61	3867.53
ENSG00000133657	ATP13A3	ATPase 13A3	NM_001367549	79572	protein-coding	21910.2	19045.8	20409.9	13325.7	11787.8	17146.5	24964.2	23297.6	20578	20455.3	14086.7	22946.6
ENSG00000127249	ATP13A4	ATPase 13A4	NM_032279	84239	protein-coding	51.8686	20.2939	88.6944	38.7039	28.2068	40.5765	90.3089	39.0297	42.8807	53.619	35.8291	57.4064
ENSG00000187527	ATP13A5	ATPase 13A5	NM_198505	344905	protein-coding	15.1283	17.7572	6.82264	14.8228	3.93584	33.1237	1.02624	4.10839	14.2936	13.2361	17.2941	6.47607
ENSG00000163399	ATP1A1	ATPase Na+/K+ transporting subunit alpha 1	NM_000701	476	protein-coding	6755.89	6511.81	6028.94	4167.67	3752.82	8232.9	8702.49	9140.14	7526.76	6432.21	5384.46	8456.46
ENSG00000203865	ATP1A1-AS1	ATP1A1 antisense RNA 1	NM_032766	84852	ncRNA	154.525	172.498	166.018	167.168	120.699	89.434	158.041	155.092	144.127	164.347	125.767	152.42
ENSG00000018625	ATP1A2	ATPase Na+/K+ transporting subunit alpha 2	NM_000702	477	protein-coding	0	10.147	0	0	0	0	0	0	0	3.38232	0	0
ENSG00000105409	ATP1A3	ATPase Na+/K+ transporting subunit alpha 3	NM_001256213	478	protein-coding	69.1581	45.6613	77.3233	12.3523	15.0874	23.1866	102.624	79.0865	51.2187	64.0476	16.8754	77.6429
ENSG00000132681	ATP1A4	ATPase Na+/K+ transporting subunit alpha 4	NM_001001734	480	protein-coding	2.16119	7.61022	0	7.41139	16.3993	34.7799	4.10495	4.10839	13.1024	3.25714	19.5302	7.10526
ENSG00000143153	ATP1B1	ATPase Na+/K+ transporting subunit beta 1	NM_001001787	481	protein-coding	4790.28	4781.75	5030.56	2081.78	1773.1	3964.91	4952.62	4838.65	5034.91	4867.53	2606.59	4942.06
ENSG00000129244	ATP1B2	ATPase Na+/K+ transporting subunit beta 2	NM_001303263	482	protein-coding	4.32238	2.53674	0	1.64697	2.62389	3.31237	14.3673	8.21678	9.52905	2.28637	2.52775	10.7044
ENSG00000069849	ATP1B3	ATPase Na+/K+ transporting subunit beta 3	NM_001679	483	protein-coding	6452.24	6201.06	5049.89	8687.79	6620.08	9373.18	7570.55	7462.89	8806.03	5901.06	8227.02	7946.49
ENSG00000101892	ATP1B4	ATPase Na+/K+ transporting family member beta 4	NM_001142447	23439	protein-coding	0	0	0	0.823487	0	0	0	0	0	0	0.274496	0
ENSG00000166896	ATP23	ATP23 metallopeptidase and ATP synthase assembly factor homolog	NM_001320408	91419	protein-coding	768.304	720.434	523.069	1343.11	1184.69	1026.01	659.87	752.862	705.15	670.602	1184.6	705.961
ENSG00000196296	ATP2A1	ATPase sarcoplasmic/endoplasmic reticulum Ca2+ transporting 1	NM_001286075	487	protein-coding	232.328	225.77	268.357	281.633	284.036	59.6227	113.912	36.9755	53.6009	242.152	208.431	68.1629
ENSG00000260442	ATP2A1-AS1	ATP2A1 antisense RNA 1	NR_046287	100289092	ncRNA	48.6268	35.5143	48.8956	28.8221	23.615	17.3899	28.7346	47.2465	66.7034	44.3456	23.2757	47.5615
ENSG00000174437	ATP2A2	ATPase sarcoplasmic/endoplasmic reticulum Ca2+ transporting 2	NM_001135765	488	protein-coding	26949	30628.6	26467.3	20575.7	20762.2	34774.1	32366.5	32567.2	30053.4	28015	25370.7	31662.4
ENSG00000074370	ATP2A3	ATPase sarcoplasmic/endoplasmic reticulum Ca2+ transporting 3	NM_005173	489	protein-coding	3089.42	5579.56	5691.22	2756.21	3059.46	4733.38	3121.81	3205.57	3107.66	4786.73	3516.35	3145.02
ENSG00000070961	ATP2B1	ATPase plasma membrane Ca2+ transporting 1	NM_001001323	490	protein-coding	3515.18	4091.76	2843.91	3109.49	2513.03	4646.43	4690.93	4450.41	4265.44	3483.61	3422.98	4468.93
ENSG00000271614	ATP2B1-AS1	ATP2B1 antisense RNA 1	NR_028138	338758	ncRNA	15.1283	38.0511	56.8554	27.1751	44.6062	26.499	35.9183	31.84	54.792	36.6783	32.7601	40.8501
ENSG00000157087	ATP2B2	ATPase plasma membrane Ca2+ transporting 2	NM_001001331	491	protein-coding	0	0	6.82264	4.11744	1.31195	0	0	0	0	2.27421	1.80979	0
ENSG00000236999	ATP2B2-IT1	ATP2B2 intronic transcript 1	NR_046765	100874324	ncRNA	0	0	0	0	0	0	0	0	0	0	0	0
ENSG00000067842	ATP2B3	ATPase plasma membrane Ca2+ transporting 3	NM_001001344	492	protein-coding	0	0	0	0	0	0	0	0	0	0	0	0
ENSG00000058668	ATP2B4	ATPase plasma membrane Ca2+ transporting 4	NM_001001396	493	protein-coding	2846.29	2767.58	2522.1	1010.42	1029.22	1244.62	2550.2	2590.34	1972.51	2711.99	1094.75	2371.02
ENSG00000017260	ATP2C1	ATPase secretory pathway Ca2+ transporting 1	NM_001001485	27032	protein-coding	5137.15	5697.52	4794.04	6385.32	4533.43	7223.45	6851.16	6643.26	6436.87	5209.57	6047.4	6643.77
ENSG00000064270	ATP2C2	ATPase secretory pathway Ca2+ transporting 2	NM_001286527	9914	protein-coding	915.265	862.491	957.444	688.435	729.442	1067.41	752.232	846.328	682.518	911.733	828.43	760.359
ENSG00000261286	ATP2C2-AS1	ATP2C2 antisense RNA 1	NR_146503	105371374	ncRNA	100.495	63.4185	37.5245	35.41	54.4458	18.218	22.5772	33.8942	8.33792	67.1461	36.0246	21.6031
ENSG00000105675	ATP4A	ATPase H+/K+ transporting subunit alpha	NM_000704	495	protein-coding	0	0	11.3711	4.94092	8.52765	0	0	0	0	3.79036	4.48952	0
ENSG00000186009	ATP4B	ATPase H+/K+ transporting subunit beta	NM_000705	496	protein-coding	1.0806	5.07348	0	0.823487	1.96792	0.828093	8.2099	0	0	2.05136	1.2065	2.73663
ENSG00000152234	ATP5F1A	ATP synthase F1 subunit alpha	NM_001001935	498	protein-coding	19396.7	19031.9	19004.5	27342.2	16443.9	34234.2	24727.2	24404.9	27398.4	19144.4	26006.8	25510.1
ENSG00000234861	ATP5F1AP1	ATP synthase F1 subunit alpha pseudogene 1	NA	442416	pseudo	0	0	0	0	0	0	0	0	0	0	0	0
ENSG00000263232	ATP5F1AP3	ATP synthase F1 subunit alpha pseudogene 3	NA	645443	pseudo	12.9672	0	0	0	0	3.31237	0	4.10839	4.76453	4.32238	1.10412	2.95764
ENSG00000258877	ATP5F1AP4	ATP synthase F1 subunit alpha pseudogene 4	NA	100129782	pseudo	0	0	0	0	0	0	0	0	0	0	0	0
ENSG00000241571	ATP5F1AP7	ATP synthase F1 subunit alpha pseudogene 7	NA	442415	pseudo	0	0	0	0	0	0	0	0	0	0	0	0
ENSG00000234720	ATP5F1AP8	ATP synthase F1 subunit alpha pseudogene 8	NA	392322	pseudo	0	0	0	0	0	0	0	0	0	0	0	0
ENSG00000110955	ATP5F1B	ATP synthase F1 subunit beta	NM_001686	506	protein-coding	48445.3	48791.6	44948.7	51959.6	35389.1	70299.3	64883.8	66262.1	70467.3	47395.2	52549.3	67204.4
ENSG00000231635	ATP5F1BP1	ATP synthase F1 subunit beta pseudogene 1	NA	507	pseudo	0	0	0	0	0	0	0	0	0	0	0	0
ENSG00000165629	ATP5F1C	ATP synthase F1 subunit gamma	NM_001001973	509	protein-coding	9569.76	9015.57	8597.67	14927.4	11821.3	12207.7	10665.7	11174.8	12686.7	9061	12985.5	11509.1
ENSG00000224004	ATP5F1CP1	ATP synthase F1 subunit gamma pseudogene 1	NA	645560	pseudo	23.7731	5.07348	0	0	1.31195	0	2.05247	0	11.9113	9.61553	0.437315	4.6546
ENSG00000099624	ATP5F1D	ATP synthase F1 subunit delta	NM_001001975	513	protein-coding	3424.41	3041.55	3202.09	2373.29	2513.03	3527.68	4092.63	4743.13	5507.79	3222.68	2804.67	4781.19
ENSG00000124172	ATP5F1E	ATP synthase F1 subunit epsilon	NM_006886	514	protein-coding	7130.85	5979.09	6524.72	13056.4	15882.4	9381.46	7767.59	8927.53	13767.1	6544.89	12773.4	10154.1
ENSG00000130770	ATP5IF1	ATP synthase inhibitory factor subunit 1	NM_016311	93974	protein-coding	4965.34	3926.87	4890.7	8163.23	7138.96	8769.5	5441.11	6190.31	8196.18	4594.3	8023.9	6609.2
ENSG00000159199	ATP5MC1	ATP synthase membrane subunit c locus 1	NM_001002027	516	protein-coding	4039.27	3585.68	3688.78	9534.34	9062.27	7625.91	5261.52	5426.15	6052.14	3771.24	8740.84	5579.94
ENSG00000135390	ATP5MC2	ATP synthase membrane subunit c locus 2	NM_001002031	517	protein-coding	13589.6	11339.2	13595.3	14880.4	11715	17292.2	15622.4	16894.7	19770.4	12841.4	14629.2	17429.2
ENSG00000154518	ATP5MC3	ATP synthase membrane subunit c locus 3	NM_001002256	518	protein-coding	5433.24	4332.75	4737.19	9667.74	8269.85	8795.17	5804.4	6755.22	8139	4834.39	8910.92	6899.54
ENSG00000169020	ATP5ME	ATP synthase membrane subunit e	NM_007100	521	protein-coding	184.782	220.696	203.542	564.912	433.598	421.499	359.183	424.191	591.992	203.007	473.337	458.455
ENSG00000241468	ATP5MF	ATP synthase membrane subunit f	NM_001003713	9551	protein-coding	984.423	1027.38	980.186	2733.15	2749.18	1767.98	1769.23	2099.39	2570.46	997.33	2416.77	2146.36
ENSG00000224421	ATP5MFP1	ATP synthase membrane subunit f pseudogene 1	NA	101241877	pseudo	0	0	4.54843	0	0	0.828093	0	0	0	1.51614	0.276031	0
ENSG00000248919	ATP5MF-PTCD1	ATP5MF-PTCD1 readthrough	NM_001198879	100526740	protein-coding	0	3.80511	9.09686	0.823487	8.52765	1.65619	5.13119	1.0271	1.19113	4.30066	3.66911	2.4498
ENSG00000167283	ATP5MG	ATP synthase membrane subunit g	NM_006476	10632	protein-coding	1170.29	1171.97	883.532	2892.09	2875.13	2356.75	1610.17	1752.23	2011.82	1075.26	2707.99	1791.4
ENSG00000249222	ATP5MGL	ATP synthase membrane subunit g like	NM_001165877	267020	protein-coding	12.9672	17.7572	22.7421	2.47046	1.96792	0	0	8.21678	2.38226	17.8222	1.47946	3.53301
ENSG00000249256	ATP5MGP3	ATP synthase membrane subunit g pseudogene 3	NA	53409	pseudo	0	0	0	0	0	0	0	0	0	0	0	0
ENSG00000267189	ATP5MGP7	ATP synthase membrane subunit g pseudogene 7	NA	100287964	pseudo	0	0	0	0	0	0	0	0	0	0	0	0
ENSG00000156411	ATP5MJ	ATP synthase membrane subunit j	NM_001127393	9556	protein-coding	3077.54	2890.61	2525.52	5783.35	5342.25	4446.03	4012.59	4562.37	5799.62	2831.22	5190.54	4791.52
ENSG00000173915	ATP5MK	ATP synthase membrane subunit k	NM_001206426	84833	protein-coding	1463.13	1042.6	1176.91	4847.87	5506.24	2951.32	1766.15	2001.81	2537.11	1227.54	4435.14	2101.69
ENSG00000116459	ATP5PB	ATP synthase peripheral stalk-membrane subunit b	NM_001002014	515	protein-coding	7435.58	6948.13	6140.38	18197.4	15991.3	13729	9517.32	9814.94	11208.5	6841.36	15972.6	10180.3
ENSG00000224451	ATP5PBP1	ATP synthase peripheral stalk-membrane subunit b pseudogene 1	NA	100422523	pseudo	4.32238	2.53674	2.27421	0.823487	1.31195	0	2.05247	0	2.38226	3.04445	0.711811	1.47825
ENSG00000214342	ATP5PBP2	ATP synthase peripheral stalk-membrane subunit b pseudogene 2	NA	645973	pseudo	0	0	0	0	0	0	0	0	0	0	0	0
ENSG00000214025	ATP5PBP4	ATP synthase peripheral stalk-membrane subunit b pseudogene 4	NA	100422514	pseudo	0	0	0	0	0	0	0	0	0	0	0	0
ENSG00000270880	ATP5PBP8	ATP5PB pseudogene 8	NA	100127892	pseudo	0	0	0	4.94092	1.96792	0	0	4.10839	0	0	2.30295	1.36946
ENSG00000167863	ATP5PD	ATP synthase peripheral stalk subunit d	NM_001003785	10476	protein-coding	3842.6	3122.73	2871.2	8221.7	7176.35	7278.11	5151.71	5488.81	6732.28	3278.84	7558.72	5790.93
ENSG00000261679	ATP5PDP1	ATP synthase peripheral stalk subunit d pseudogene 1	NA	390581	pseudo	0	0	0	0	0	0	0	0	0	0	0	0
ENSG00000229184	ATP5PDP2	ATP synthase peripheral stalk subunit d pseudogene 2	NA	138234	pseudo	2.16119	0	4.54843	4.94092	0	4.96856	2.05247	8.21678	0	2.23654	3.30316	3.42308
ENSG00000213954	ATP5PDP3	ATP synthase peripheral stalk subunit d pseudogene 3	NA	138864	pseudo	0	0	0	0	0	0	0	0	0	0	0	0
ENSG00000154723	ATP5PF	ATP synthase peripheral stalk subunit F6	NM_001003696	522	protein-coding	2364.34	2302.09	2299.23	4096.03	3933.22	3161.66	2796.5	2883.06	3731.81	2321.89	3730.3	3137.12
ENSG00000237472	ATP5PFP2	ATP5PF pseudogene 2	NA	100287966	pseudo	0	0	0	0	0	0	0	4.10839	0	0	0	1.36946
ENSG00000241837	ATP5PO	ATP synthase peripheral stalk subunit OSCP	NM_001697	539	protein-coding	1204.86	955.082	950.622	2084.25	2553.05	1203.22	1294.08	1345.5	1494.87	1036.86	1946.84	1378.15
ENSG00000159186	ATP5POP1	ATP5PO pseudogene 1	NA	100132849	pseudo	0	0	0	0	0	0	0	0	0	0	0	0
ENSG00000198899	ATP6	ATP synthase F0 subunit 6	YP_003024031	4508	protein-coding	246157	244368	255242	88128	123535	52064.7	230167	194373	197442	248589	87909.2	207327
ENSG00000071553	ATP6AP1	ATPase H+ transporting accessory protein 1	NM_001183	537	protein-coding	8172.55	8619.84	8996.79	5545.36	5316.01	10578.1	11045.4	11441.9	11688.6	8596.39	7146.48	11391.9
ENSG00000197180	ATP6AP1-DT	ATP6AP1 divergent transcript	NR_103768	158960	ncRNA	181.54	164.888	131.904	359.864	368.001	458.763	298.635	246.503	372.824	159.444	395.543	305.987
ENSG00000182220	ATP6AP2	ATPase H+ transporting accessory protein 2	NM_005765	10159	protein-coding	7590.11	7303.27	8029.11	12701.5	8151.78	13722.3	11562.6	11761.3	12359.2	7640.83	11525.2	11894.4
ENSG00000033627	ATP6V0A1	ATPase H+ transporting V0 subunit a1	NM_001130020	535	protein-coding	4878.89	5538.97	5433.1	3301.36	3176.88	4903.14	5240.99	5127.27	5095.66	5283.65	3793.79	5154.64
ENSG00000185344	ATP6V0A2	ATPase H+ transporting V0 subunit a2	NM_012463	23545	protein-coding	1719.23	1754.16	1589.68	1516.04	1374.92	1753.9	1713.82	1599.19	1348.36	1687.69	1548.29	1553.79
ENSG00000105929	ATP6V0A4	ATPase H+ transporting V0 subunit a4	NM_020632	50617	protein-coding	17.2895	5.07348	9.09686	6.5879	11.1515	18.218	45.1544	53.4091	26.2049	10.4866	11.9858	41.5895
ENSG00000117410	ATP6V0B	ATPase H+ transporting V0 subunit b	NM_001039457	533	protein-coding	2823.6	2455.56	2242.38	8086.64	7644.06	7754.26	4800.74	5121.11	6167.68	2507.18	7828.32	5363.17
ENSG00000185883	ATP6V0C	ATPase H+ transporting V0 subunit c	NM_001198569	527	protein-coding	2.16119	12.6837	12.5082	27.9986	39.3584	15.7338	2.05247	11.2981	14.2936	9.11769	27.6969	9.21471
ENSG00000284138	ATP6V0CP4	ATPase H+ transporting V0 subunit c pseudogene 4	NA	112436690	pseudo	4.32238	15.2204	0	0	1.31195	0	0	0	0	6.51427	0.437315	0
ENSG00000159720	ATP6V0D1	ATPase H+ transporting V0 subunit d1	NM_004691	9114	protein-coding	4867	5582.09	4940.73	5741.35	4480.3	9040.29	7148.77	7631.33	8451.08	5129.94	6420.65	7743.73
ENSG00000270049	ATP6V0D1-DT	ATP6V0D1 divergent transcript	NR_184225	101927837	ncRNA	194.507	163.62	54.5811	162.227	163.337	53.826	51.3119	57.5174	83.3792	137.569	126.463	64.0695
ENSG00000147614	ATP6V0D2	ATPase H+ transporting V0 subunit d2	NM_152565	245972	protein-coding	0	0	0	0	0	1.65619	2.05247	0	0	0	0.552062	0.684158
ENSG00000113732	ATP6V0E1	ATPase H+ transporting V0 subunit e1	NM_003945	8992	protein-coding	3938.77	3446.16	3852.52	11139.3	11749.1	11999.9	6200.52	5989	7126.54	3745.82	11629.4	6438.69
ENSG00000225364	ATP6V0E1P1	ATPase H+ transporting V0 subunit e1 pseudogene 1	NA	100874502	pseudo	0	0	2.27421	4.11744	1.96792	0	0	0	0	0.758071	2.02845	0
ENSG00000227883	ATP6V0E1P4	ATPase H+ transporting V0 subunit e1 pseudogene 4	NA	100874504	pseudo	0	0	0	0	0	0	0	0	0	0	0	0
ENSG00000171130	ATP6V0E2	ATPase H+ transporting V0 subunit e2	NM_001100592	155066	protein-coding	1793.79	1674.25	1928.53	1488.04	1876.74	2873.48	2092.5	2225.72	2369.16	1798.86	2079.42	2229.13
ENSG00000204934	ATP6V0E2-AS1	ATP6V0E2 antisense RNA 1	NM_001008745	401431	ncRNA	43.2238	31.7092	109.162	47.7623	108.236	95.2307	123.148	88.3304	104.82	61.3651	83.7428	105.433
ENSG00000114573	ATP6V1A	ATPase H+ transporting V1 subunit A	NM_001690	523	protein-coding	6121.58	6565.08	5673.03	6557.43	4238.9	10186.4	7730.64	7695.01	7993.68	6119.89	6994.23	7806.45
ENSG00000116039	ATP6V1B1	ATPase H+ transporting V1 subunit B1	NM_001692	525	protein-coding	8.64477	13.9521	4.54843	13.9993	1.31195	3.31237	1.02624	2.05419	0	9.04842	6.20787	1.02681
ENSG00000239322	ATP6V1B1-AS1	ATP6V1B1 antisense RNA 1	NR_110273	101927750	ncRNA	0	0	0	3.29395	1.31195	0	0	0	0	0	1.5353	0
ENSG00000147416	ATP6V1B2	ATPase H+ transporting V1 subunit B2	NM_001693	526	protein-coding	5207.39	5101.38	5698.04	6670.25	4766.3	10762.7	8407.96	8627.62	8945.4	5335.61	7399.76	8660.32
ENSG00000155097	ATP6V1C1	ATPase H+ transporting V1 subunit C1	NM_001007254	528	protein-coding	4460.7	4429.15	4430.17	5630.18	4785.98	6729.08	6065.06	5524.76	5904.44	4440.01	5715.08	5831.42
ENSG00000143882	ATP6V1C2	ATPase H+ transporting V1 subunit C2	NM_001039362	245973	protein-coding	164.251	57.0766	123.945	108.7	140.378	101.027	61.5742	88.3304	77.4235	115.091	116.702	75.776
ENSG00000100554	ATP6V1D	ATPase H+ transporting V1 subunit D	NM_015994	51382	protein-coding	2900.32	3339.62	2271.94	6667.78	5200.56	6583.34	4888.99	4756.49	5364.86	2837.29	6150.56	5003.45
ENSG00000131100	ATP6V1E1	ATPase H+ transporting V1 subunit E1	NM_001039366	529	protein-coding	3718.33	3356.11	3311.26	5296.67	4825.99	5606.19	4550.34	4388.79	4963.44	3461.9	5242.95	4634.19
ENSG00000250565	ATP6V1E2	ATPase H+ transporting V1 subunit E2	NM_001318063	90423	protein-coding	127.51	208.013	183.074	174.579	220.407	199.57	149.831	188.986	191.772	172.866	198.186	176.863
ENSG00000128524	ATP6V1F	ATPase H+ transporting V1 subunit F	NM_001198909	9296	protein-coding	1492.3	1385.06	1523.72	2360.11	2176.52	2959.6	1834.91	2013.11	2440.63	1467.03	2498.75	2096.22
ENSG00000186328	ATP6V1FP1	ATP6V1F pseudogene 1	NA	112267975	pseudo	0	0	0	0	0	0	0	0	0	0	0	0
ENSG00000136888	ATP6V1G1	ATPase H+ transporting V1 subunit G1	NM_004888	9550	protein-coding	5127.43	5152.12	5622.99	18624	23834.8	15710.6	7301.68	7958.98	9090.72	5300.85	19389.8	8117.12
ENSG00000253502	ATP6V1G1P2	ATPase H+ transporting V1 subunit G1 pseudogene 2	NA	100128541	pseudo	0	0	0	0.823487	1.31195	0	0	0	0	0	0.711811	0
ENSG00000233343	ATP6V1G1P4	ATPase H+ transporting V1 subunit G1 pseudogene 4	NA	100462843	pseudo	0	0	0	1.64697	2.62389	0	0	0	0	0	1.42362	0
ENSG00000270904	ATP6V1G1P5	ATPase H+ transporting V1 subunit G1 pseudogene 5	NA	100462840	pseudo	0	0	0	0	0	0	0	0	0	0	0	0
ENSG00000213760	ATP6V1G2	ATPase H+ transporting V1 subunit G2	NM_001204078	534	protein-coding	43.2238	24.099	45.4843	27.1751	28.2068	46.3732	44.1282	64.7071	32.1605	37.6024	33.9184	46.9986
ENSG00000254870	ATP6V1G2-DDX39B	ATP6V1G2-DDX39B readthrough (NMD candidate)	NR_037853	100532737	ncRNA	0	0	0	0	0	0	0	0	0	0	0	0
ENSG00000151418	ATP6V1G3	ATPase H+ transporting V1 subunit G3	NM_001320218	127124	protein-coding	0	0	0	0	0	0	0	0	0	0	0	0
ENSG00000047249	ATP6V1H	ATPase H+ transporting V1 subunit H	NM_015941	51606	protein-coding	3743.18	3911.65	4069.71	4551.41	2957.13	6253.76	5528.34	5361.45	6158.15	3908.18	4587.43	5682.65
ENSG00000165240	ATP7A	ATPase copper transporting alpha	NM_000052	538	protein-coding	486.268	481.98	397.988	378.804	320.771	369.329	510.04	529.982	443.101	455.412	356.301	494.374
ENSG00000123191	ATP7B	ATPase copper transporting beta	NM_000053	540	protein-coding	1504.19	1669.17	1856.9	1891.55	1815.73	2692.96	1435.71	1419.45	1089.89	1676.75	2133.41	1315.01
ENSG00000270855	ATP7BP1	ATPase copper transporting beta pseudogene 1	NA	100462825	pseudo	0	0	0	0	0	0	0	0	0	0	0	0
ENSG00000228253	ATP8	ATP synthase F0 subunit 8	YP_003024030	4509	protein-coding	3197.48	3512.12	3378.35	7175.04	10737.6	4124.73	2521.46	2267.83	1795.04	3362.65	7345.8	2194.78
ENSG00000124406	ATP8A1	ATPase phospholipid transporting 8A1	NM_001105529	10396	protein-coding	626.746	901.811	569.691	573.971	619.239	650.053	683.474	648.098	553.876	699.416	614.421	628.483
ENSG00000260519	ATP8A1-DT	ATP8A1 divergent transcript	NR_186688	119863863	ncRNA	0	0	0	0	0.655973	0	0	4.10839	1.19113	0	0.218658	1.76651
ENSG00000132932	ATP8A2	ATPase phospholipid transporting 8A2	NM_001313741	51761	protein-coding	51.8686	97.6645	78.4604	51.0562	66.9093	114.277	106.729	78.0594	69.0856	75.9978	77.4141	84.6246
ENSG00000229800	ATP8A2P2	ATPase phospholipid transporting 8A2 pseudogene 2	NA	100533851	pseudo	0	0	0	0	1.96792	0.828093	1.02624	0	0	0	0.932004	0.342079
ENSG00000081923	ATP8B1	ATPase phospholipid transporting 8B1	NM_001374385	5205	protein-coding	1933.19	3101.16	2571	2098.25	1551.38	2593.59	2531.73	2492.76	2157.14	2535.12	2081.07	2393.88
ENSG00000267040	ATP8B1-AS1	ATP8B1 antisense RNA 1	NR_164148	100505549	ncRNA	25.9343	77.3705	35.2503	49.4092	38.0464	24.8428	36.9445	7.18968	10.7202	46.1851	37.4328	18.2848
ENSG00000143515	ATP8B2	ATPase phospholipid transporting 8B2	NM_001005855	57198	protein-coding	2205.5	1967.24	2342.44	1785.32	2318.87	1936.91	2568.67	2347.94	2157.14	2171.73	2013.7	2357.92
ENSG00000130270	ATP8B3	ATPase phospholipid transporting 8B3	NM_001178002	148229	protein-coding	269.068	618.964	141.001	102.936	102.332	67.0755	102.624	119.143	145.318	343.011	90.7811	122.362
ENSG00000104043	ATP8B4	ATPase phospholipid transporting 8B4 (putative)	NM_024837	79895	protein-coding	0	0	0	1.64697	1.31195	0	6.15742	0	0	0	0.986307	2.05247
ENSG00000054793	ATP9A	ATPase phospholipid transporting 9A (putative)	NM_006045	10079	protein-coding	2663.67	3059.31	2634.68	2065.31	2409.39	3195.61	3713.95	3506.51	2952.81	2785.88	2556.77	3391.09
ENSG00000166377	ATP9B	ATPase phospholipid transporting 9B (putative)	NM_001306085	374868	protein-coding	961.73	933.52	932.428	592.087	575.288	757.705	1039.58	989.095	849.277	942.559	641.694	959.316
ENSG00000123472	ATPAF1	ATP synthase mitochondrial F1 complex assembly factor 1	NM_001042546	64756	protein-coding	3208.29	2962.91	2883.7	3233.01	3050.28	4331.75	3897.65	4255.26	4447.68	3018.3	3538.35	4200.2
ENSG00000171953	ATPAF2	ATP synthase mitochondrial F1 complex assembly factor 2	NM_145691	91647	protein-coding	721.838	842.197	733.434	655.496	598.904	860.388	764.547	704.589	761.133	765.823	704.929	743.423
ENSG00000150756	ATPSCKMT	ATP synthase c subunit lysine N-methyltransferase	NM_001258388	134145	protein-coding	1263.22	1210.02	1212.16	1847.91	1666.83	2013.92	1289.98	1303.39	1407.92	1228.47	1842.89	1333.76
ENSG00000175054	ATR	ATR serine/threonine kinase	NM_001184	545	protein-coding	4400.19	4920.01	3885.5	4244.25	3648.52	3805.91	3923.3	3891.67	3210.1	4401.9	3899.56	3675.02
ENSG00000138085	ATRAID	all-trans retinoic acid induced differentiation factor	NM_001170795	51374	protein-coding	1562.54	1454.82	1730.68	3292.3	3289.71	2891.7	2266.96	2414.71	2811.07	1582.68	3157.9	2497.58
ENSG00000164053	ATRIP	ATR interacting protein	NM_001271022	84126	protein-coding	1048.18	928.446	936.976	1021.12	1321.13	1143.6	1112.44	1227.38	1056.53	971.2	1161.95	1132.12
ENSG00000088812	ATRN	attractin	NM_001207047	8455	protein-coding	7299.43	7010.28	7655.01	2693.63	2533.37	4052.69	8738.41	8281.48	6995.52	7321.57	3093.23	8005.14
ENSG00000107518	ATRNL1	attractin like 1	NM_001276282	26033	protein-coding	105.898	52.0031	79.5975	48.5857	47.886	90.2621	146.752	129.414	197.728	79.1664	62.2446	157.965
ENSG00000085224	ATRX	ATRX chromatin remodeler	NM_000489	546	protein-coding	3974.43	4162.79	3834.33	2481.99	2305.75	2683.02	4079.29	3377.1	3071.93	3990.52	2490.25	3509.44
ENSG00000124788	ATXN1	ataxin 1	NM_000332	6310	protein-coding	1931.03	3131.6	1382.72	807.018	1011.51	1396.99	1536.28	1533.46	1224.48	2148.45	1071.84	1431.41
ENSG00000130638	ATXN10	ataxin 10	NM_001167621	25814	protein-coding	3192.08	3144.29	3338.55	4399.89	3298.89	4806.25	4195.26	4244.99	4739.51	3224.97	4168.34	4393.25
ENSG00000224470	ATXN1L	ataxin 1 like	NM_001137675	342371	protein-coding	4015.49	4161.52	3744.49	2444.11	2835.12	3814.2	4220.91	4511.01	3752.06	3973.84	3031.14	4161.33
ENSG00000204842	ATXN2	ataxin 2	NM_001310121	6311	protein-coding	4578.49	4432.95	4681.47	2386.47	2825.93	2430.45	3076.66	2997.07	2192.87	4564.3	2547.62	2755.53
ENSG00000258099	ATXN2-AS	ATXN2 antisense RNA	NR_146497	102723619	ncRNA	34.5791	22.8307	37.5245	25.5281	29.5188	41.4046	14.3673	23.6232	19.0581	31.6448	32.1505	19.0162
ENSG00000168488	ATXN2L	ataxin 2 like	NM_001308230	11273	protein-coding	8377.86	8565.3	8991.11	5550.3	7548.28	5863.73	8208.87	8360.57	6688.2	8644.76	6320.77	7752.55
ENSG00000066427	ATXN3	ataxin 3	NM_001024631	4287	protein-coding	1275.1	1008.35	1083.66	1259.11	1102.03	1149.39	1188.38	1324.96	1403.15	1122.37	1170.18	1305.5
ENSG00000123594	ATXN3L	ataxin 3 like	NM_001135995	92552	protein-coding	0	0	0	0	0	0	0	0	0	0	0	0
ENSG00000163635	ATXN7	ataxin 7	NM_000333	6314	protein-coding	1355.07	1269.64	1286.07	814.429	945.257	788.344	1053.95	1117.48	751.604	1303.59	849.344	974.344
ENSG00000146776	ATXN7L1	ataxin 7 like 1	NM_001318229	222255	protein-coding	446.286	320.897	421.867	324.454	434.254	323.784	342.763	361.538	241.8	396.35	360.831	315.367
ENSG00000162650	ATXN7L2	ataxin 7 like 2	NM_001350174	127002	protein-coding	258.262	202.939	189.897	200.107	310.931	109.308	188.828	157.146	161.994	217.033	206.782	169.322
ENSG00000087152	ATXN7L3	ataxin 7 like 3	NM_001098833	56970	protein-coding	3628.64	4255.38	3571.65	3932.15	4640.35	4965.24	4664.25	4578.8	4809.79	3818.56	4512.58	4684.28
ENSG00000260793	ATXN7L3-AS1	ATXN7L3 antisense RNA 1	NR_184071	101926967	ncRNA	191.266	432.514	302.471	267.633	390.304	192.118	246.297	203.365	228.697	308.75	283.352	226.12
ENSG00000253719	ATXN7L3B	ataxin 7 like 3B	NM_001136262	552889	protein-coding	7189.21	7380.64	7426.45	8006.77	6868.7	10950.7	9030.89	9684.5	9542.15	7332.1	8608.72	9419.18
ENSG00000215168	ATXN7L3P1	ATXN7L3 pseudogene 1	NA	392485	pseudo	0	0	0	0	0	0	0	0	0	0	0	0
ENSG00000230223	ATXN8OS	ATXN8 opposite strand lncRNA	NR_002717	6315	ncRNA	0	5.07348	0	1.64697	0	0	0	0	0	1.69116	0.548992	0
ENSG00000148090	AUH	AU RNA binding methylglutaconyl-CoA hydratase	NM_001306190	549	protein-coding	250.698	281.578	383.205	429.037	413.919	446.342	313.002	313.265	441.91	305.16	429.766	356.059
ENSG00000127423	AUNIP	aurora kinase A and ninein interacting protein	NM_001287490	79000	protein-coding	531.653	385.584	480.996	376.334	402.768	425.64	500.804	490.952	424.043	466.078	401.58	471.933
ENSG00000115307	AUP1	AUP1 lipid droplet regulating VLDL assembly factor	NM_181575	550	protein-coding	4376.41	4796.97	4106.09	4987.86	4454.71	4658.85	4836.66	4819.14	4851.48	4426.49	4700.48	4835.76
ENSG00000087586	AURKA	aurora kinase A	NM_001323303	6790	protein-coding	8003.98	6390.05	5619.58	10731.7	7628.31	11537	8724.04	9057.97	9226.5	6671.2	9965.66	9002.84
ENSG00000175756	AURKAIP1	aurora kinase A interacting protein 1	NM_001127229	54998	protein-coding	2896	2521.52	2316.29	4453.42	4013.24	6271.15	4573.94	5250.52	6470.23	2577.93	4912.6	5431.56
ENSG00000178999	AURKB	aurora kinase B	NM_001256834	9212	protein-coding	2633.41	1848.01	2005.86	2850.09	2320.18	2605.18	2617.93	2628.34	2743.18	2162.43	2591.82	2663.15
ENSG00000230948	AURKBP1	aurora kinase B pseudogene 1	NA	644233	pseudo	0	0	0	0	0	0	0	0	0	0	0	0
ENSG00000105146	AURKC	aurora kinase C	NM_001015878	6795	protein-coding	8.64477	0	3.41132	5.76441	13.1195	13.2495	0	0	0	4.0187	10.7111	0
ENSG00000158321	AUTS2	activator of transcription and developmental regulator AUTS2	NM_001127231	26053	protein-coding	4197.04	4501.44	7607.25	2393.05	3121.12	2714.49	5847.5	5826.72	4517.96	5435.24	2742.89	5397.39
ENSG00000169857	AVEN	apoptosis and caspase activation inhibitor	NM_020371	57099	protein-coding	405.224	306.945	267.22	433.978	406.047	635.147	686.553	647.071	694.43	326.463	491.724	676.018
ENSG00000135407	AVIL	advillin	NM_006576	10677	protein-coding	189.104	182.645	172.84	230.576	261.077	125.042	135.463	124.279	78.6147	181.53	205.565	112.786
ENSG00000105778	AVL9	AVL9 cell migration associated	NM_001410870	23080	protein-coding	4042.51	4193.23	4706.49	3928.86	3741.67	5167.3	4668.35	4488.41	4039.13	4314.08	4279.28	4398.63
ENSG00000101200	AVP	arginine vasopressin	NM_000490	551	protein-coding	0	0	0	0	0	0	0	0	0	0	0	0
ENSG00000119986	AVPI1	arginine vasopressin induced 1	NM_021732	60370	protein-coding	792.077	475.639	595.844	405.156	478.86	614.445	708.104	788.811	857.615	621.187	499.487	784.843
ENSG00000166148	AVPR1A	arginine vasopressin receptor 1A	NM_000706	552	protein-coding	0	0	0	0	0	0	0	0	0	0	0	0
ENSG00000198049	AVPR1B	arginine vasopressin receptor 1B	NM_000707	553	protein-coding	2.16119	10.147	2.27421	1.64697	2.62389	0	0	0	7.14679	4.86079	1.42362	2.38226
ENSG00000226780	AVPR1B-DT	AVPR1B divergent transcript	NR_186693	122455332	ncRNA	0	0	0	0	0	0	0	0	0	0	0	0
ENSG00000126895	AVPR2	arginine vasopressin receptor 2	NM_000054	554	protein-coding	19.4507	16.4888	31.839	15.6463	26.8949	3.31237	4.10495	10.271	0	22.5928	15.2845	4.79197
ENSG00000204195	AWAT1	acyl-CoA wax alcohol acyltransferase 1	NM_001013579	158833	protein-coding	0	0	0	0.823487	0	0	0	0	0	0	0.274496	0
ENSG00000147160	AWAT2	acyl-CoA wax alcohol acyltransferase 2	NM_001002254	158835	protein-coding	0	2.53674	0	0	1.31195	0	0	0	0	0.84558	0.437315	0
ENSG00000162779	AXDND1	axonemal dynein light chain domain containing 1	NM_144619	126859	protein-coding	19.4507	20.2939	43.2101	46.9388	59.0376	31.4675	8.2099	11.2981	33.3517	27.6516	45.8146	17.6199
ENSG00000103126	AXIN1	axin 1	NM_003502	8312	protein-coding	1843.5	1957.09	1983.11	1572.86	1869.52	1981.63	2575.86	2643.75	2572.84	1927.9	1808	2597.48
ENSG00000168646	AXIN2	axin 2	NM_001363813	8313	protein-coding	8.64477	26.6358	2.27421	21.4107	26.8949	43.0608	10.2624	10.271	0	12.5182	30.4555	6.84445
ENSG00000167601	AXL	AXL receptor tyrosine kinase	NM_001278599	558	protein-coding	36.7403	59.6134	36.3874	7.41139	19.0232	16.5619	31.8133	43.1381	36.9251	44.247	14.3322	37.2922
ENSG00000160862	AZGP1	alpha-2-glycoprotein 1, zinc-binding	NM_001185	563	protein-coding	2271.41	3134.14	3129.32	14311.4	8092.74	9689.51	1673.79	1696.76	2054.7	2844.96	10697.9	1808.42
ENSG00000214252	AZGP1P2	AZGP1 pseudogene 2	NA	401393	pseudo	0	5.07348	0	0	1.31195	0.828093	0	0	0	1.69116	0.713346	0
ENSG00000163512	AZI2	5-azacytidine induced 2	NM_001134432	64343	protein-coding	888.25	1022.31	1139.38	917.365	802.255	886.887	820.99	729.239	825.454	1016.65	868.836	791.894
ENSG00000155096	AZIN1	antizyme inhibitor 1	NM_001301668	51582	protein-coding	9231.53	11253	9568.76	21706.3	15820.8	19683.8	12149.6	12219.4	11714.8	10017.8	19070.3	12027.9
ENSG00000142920	AZIN2	antizyme inhibitor 2	NM_001293562	113451	protein-coding	90.7701	63.4185	65.9522	25.5281	21.6471	11.5933	32.8396	22.5961	10.7202	73.3803	19.5895	22.052
ENSG00000172232	AZU1	azurocidin 1	NM_001700	566	protein-coding	47.5462	20.2939	29.5648	63.4085	73.469	20.7023	21.551	4.10839	14.2936	32.4683	52.5266	13.3176
ENSG00000270444	AZU1P1	azurocidin 1 pseudogene 1	NA	106480244	pseudo	0	0	0	0	0	0	0	0	0	0	0	0
ENSG00000166710	B2M	beta-2-microglobulin	NM_004048	567	protein-coding	11512.7	11951.8	12284.2	21957.5	25639.4	13576.6	13082.5	13126.3	14974.9	11916.2	20391.1	13727.9
ENSG00000169255	B3GALNT1	beta-1,3-N-acetylgalactosaminyltransferase 1 (Globoside blood group)	NM_001038628	8706	protein-coding	1091.4	1221.44	1449.81	4465.77	3390.73	3918.54	2297.74	2208.26	2173.81	1254.22	3925.01	2226.61
ENSG00000162885	B3GALNT2	beta-1,3-N-acetylgalactosaminyltransferase 2	NM_001277155	148789	protein-coding	1899.69	1860.7	2035.42	2161.65	1861.65	2066.09	1909.83	1998.73	1890.33	1931.94	2029.8	1932.96
ENSG00000172318	B3GALT1	beta-1,3-galactosyltransferase 1	NM_020981	8708	protein-coding	2.16119	2.53674	0	0	0	0	0	0	0	1.56598	0	0
ENSG00000235335	B3GALT1-AS1	B3GALT1 antisense RNA 1	NR_131227	105616981	ncRNA	0	0	0	0	0	0	0	0	0	0	0	0
ENSG00000162630	B3GALT2	beta-1,3-galactosyltransferase 2	NM_003783	8707	protein-coding	8.64477	26.6358	25.0164	19.7637	10.4956	1.65619	14.3673	6.16258	0	20.099	10.6385	6.8433
ENSG00000235863	B3GALT4	beta-1,3-galactosyltransferase 4	NM_003782	8705	protein-coding	220.442	157.278	243.341	367.275	394.24	568.9	553.142	458.085	495.511	207.02	443.472	502.246
ENSG00000183778	B3GALT5	beta-1,3-galactosyltransferase 5	NM_001278650	10317	protein-coding	6.48358	0	13.6453	48.5857	44.6062	36.4361	0	4.10839	0	6.70962	43.2093	1.36946
ENSG00000176022	B3GALT6	beta-1,3-galactosyltransferase 6	NM_080605	126792	protein-coding	1253.49	1287.4	1416.84	935.482	1273.9	1812.7	1858.52	2172.31	2223.84	1319.24	1340.69	2084.89
ENSG00000214654	B3GALT9	beta-1,3-galactosyltransferase 9	NM_001386823	100288842	protein-coding	446.286	498.469	474.174	1286.29	1155.82	1079	829.2	826.813	811.161	472.976	1173.71	822.391
ENSG00000109956	B3GAT1	beta-1,3-glucuronyltransferase 1	NM_001367973	27087	protein-coding	10.806	32.9776	25.0164	8.23487	6.55973	9.93711	12.3148	1.0271	7.14679	22.9333	8.24391	6.82958
ENSG00000255545	B3GAT1-DT	B3GAT1 divergent transcript	NR_033852	283177	ncRNA	0	0	0	0	1.31195	4.96856	0	4.10839	0	0	2.0935	1.36946
ENSG00000112309	B3GAT2	beta-1,3-glucuronyltransferase 2	NM_080742	135152	protein-coding	24.8537	24.099	38.6616	13.1758	28.2068	6.62474	6.15742	2.05419	13.1024	29.2048	16.0025	7.10469
ENSG00000149541	B3GAT3	beta-1,3-glucuronyltransferase 3	NM_001288721	26229	protein-coding	2971.64	3115.12	2583.51	2487.76	2926.3	2726.08	2878.59	2982.69	3544.81	2890.09	2713.38	3135.36
ENSG00000187676	B3GLCT	beta 3-glucosyltransferase	NM_194318	145173	protein-coding	209.636	312.019	218.325	518.797	377.841	486.09	359.183	286.56	334.708	246.66	460.909	326.817
ENSG00000170340	B3GNT2	UDP-GlcNAc:betaGal beta-1,3-N-acetylglucosaminyltransferase 2	NM_001319075	10678	protein-coding	920.668	1139	803.935	1015.36	743.218	1136.97	964.663	820.651	893.349	954.533	965.183	892.887
ENSG00000179913	B3GNT3	UDP-GlcNAc:betaGal beta-1,3-N-acetylglucosaminyltransferase 3	NM_014256	10331	protein-coding	207.474	192.792	313.842	62.585	56.4137	46.3732	215.51	136.604	125.069	238.036	55.124	159.061
ENSG00000176383	B3GNT4	UDP-GlcNAc:betaGal beta-1,3-N-acetylglucosaminyltransferase 4	NM_001330492	79369	protein-coding	307.97	398.268	159.195	220.695	204.008	202.055	288.373	367.701	356.148	288.478	208.919	337.407
ENSG00000176597	B3GNT5	UDP-GlcNAc:betaGal beta-1,3-N-acetylglucosaminyltransferase 5	NM_032047	84002	protein-coding	69.1581	48.198	34.1132	7.41139	3.27987	3.31237	8.2099	0	1.19113	50.4898	4.66787	3.13368
ENSG00000198488	B3GNT6	UDP-GlcNAc:betaGal beta-1,3-N-acetylglucosaminyltransferase 6	NM_138706	192134	protein-coding	17.2895	7.61022	0	1.64697	0	1.65619	4.10495	7.18968	7.14679	8.29992	1.10105	6.14714
ENSG00000156966	B3GNT7	UDP-GlcNAc:betaGal beta-1,3-N-acetylglucosaminyltransferase 7	NM_145236	93010	protein-coding	8.64477	10.147	0	0	0	0	0	0	0	6.26391	0	0
ENSG00000177191	B3GNT8	UDP-GlcNAc:betaGal beta-1,3-N-acetylglucosaminyltransferase 8	NM_001385648	374907	protein-coding	6.48358	6.34185	0	9.05836	8.52765	5.79665	3.07871	3.08129	10.7202	4.27514	7.79422	5.62673
ENSG00000237172	B3GNT9	UDP-GlcNAc:betaGal beta-1,3-N-acetylglucosaminyltransferase 9	NM_033309	84752	protein-coding	167.492	139.521	150.098	118.582	141.69	82.8093	155.988	188.986	148.891	152.37	114.361	164.622
ENSG00000175711	B3GNTL1	UDP-GlcNAc:betaGal beta-1,3-N-acetylglucosaminyltransferase like 1	NM_001009905	146712	protein-coding	189.104	284.115	271.769	262.692	276.821	190.461	142.647	125.306	150.083	248.329	243.325	139.345
ENSG00000251237	B3GNTL1P1	B3GNTL1 pseudogene 1	NA	106481968	pseudo	0	0	0	0	0	0	0	0	0	0	0	0
ENSG00000271328	B3GNTL1P2	B3GNTL1 pseudogene 2	NA	106480419	pseudo	0	0	0	0	0	0	0	0	0	0	0	0
ENSG00000135454	B4GALNT1	beta-1,4-N-acetyl-galactosaminyltransferase 1	NM_001276468	2583	protein-coding	698.065	738.191	475.311	672.789	775.36	564.759	330.448	334.834	254.902	637.189	670.97	306.728
ENSG00000167080	B4GALNT2	beta-1,4-N-acetyl-galactosaminyltransferase 2 (SID blood group)	NM_001159387	124872	protein-coding	6.48358	86.2491	77.3233	159.757	110.859	236.835	77.994	158.173	85.7615	56.6853	169.15	107.309
ENSG00000248883	B4GALNT2P1	B4GALNT2 pseudogene 1	NA	106481717	pseudo	0	0	0	0	0	0	0	0	0	0	0	0
ENSG00000139044	B4GALNT3	beta-1,4-N-acetyl-galactosaminyltransferase 3	NM_173593	283358	protein-coding	382.531	413.488	513.972	125.17	171.865	127.526	158.041	214.663	202.492	436.664	141.52	191.732
ENSG00000182272	B4GALNT4	beta-1,4-N-acetyl-galactosaminyltransferase 4	NM_178537	338707	protein-coding	2243.32	1872.11	2345.85	1716.15	2510.41	1083.97	1363.87	1664.92	1648.53	2153.76	1770.18	1559.11
ENSG00000086062	B4GALT1	beta-1,4-galactosyltransferase 1	NM_001378495	2683	protein-coding	19808.4	15294	16817.8	11295	12950.9	17596.1	17524	17608.6	17350	17306.7	13947.3	17494.2
ENSG00000117411	B4GALT2	beta-1,4-galactosyltransferase 2	NM_001005417	8704	protein-coding	2414.05	1854.36	2350.4	1197.35	1579.58	1789.51	2927.85	3164.49	2971.87	2206.27	1522.15	3021.4
ENSG00000158850	B4GALT3	beta-1,4-galactosyltransferase 3	NM_001199873	8703	protein-coding	3017.02	2832.27	3066.78	2682.92	3217.55	3448.18	3404.03	3360.66	3569.82	2972.02	3116.22	3444.84
ENSG00000121578	B4GALT4	beta-1,4-galactosyltransferase 4	NM_003778	8702	protein-coding	1625.22	1386.33	1673.82	1065.59	1027.25	1429.29	1542.43	1683.41	1837.92	1561.79	1174.04	1687.92
ENSG00000240254	B4GALT4-AS1	B4GALT4 antisense RNA 1	NR_046574	100874201	ncRNA	4.32238	12.6837	0	0	0	0	0	3.08129	0	5.66869	0	1.0271
ENSG00000158470	B4GALT5	beta-1,4-galactosyltransferase 5	NM_004776	9334	protein-coding	2686.36	2404.83	2667.65	1611.56	1667.48	2098.39	3196.73	3322.66	2770.57	2586.28	1792.48	3096.65
ENSG00000118276	B4GALT6	beta-1,4-galactosyltransferase 6	NM_001330570	9331	protein-coding	103.737	59.6134	112.574	171.285	160.057	160.65	41.0495	82.1678	89.3349	91.9747	163.998	70.8507
ENSG00000027847	B4GALT7	beta-1,4-galactosyltransferase 7	NM_007255	11285	protein-coding	916.345	1109.82	1102.99	783.96	808.159	957.275	1063.18	1243.81	1225.67	1043.05	849.798	1177.56
ENSG00000174684	B4GAT1	beta-1,4-glucuronyltransferase 1	NM_006876	11041	protein-coding	3189.92	2486	2767.72	2505.87	2309.68	4170.28	3809.39	3851.61	4129.65	2814.55	2995.28	3930.22
ENSG00000255468	B4GAT1-DT	B4GAT1 divergent transcript	NR_135761	102724064	ncRNA	323.098	304.409	372.971	420.802	562.825	214.476	238.087	218.772	271.578	333.493	399.368	242.812
ENSG00000108641	B9D1	B9 domain containing 1	NM_001243473	27077	protein-coding	1145.43	1059.09	1316.77	1558.86	1443.14	1100.54	930.797	892.547	991.021	1173.76	1367.51	938.122
ENSG00000123810	B9D2	B9 domain containing 2	NM_030578	80776	protein-coding	101.576	53.2715	79.5975	148.228	120.699	171.415	80.0465	131.468	164.376	78.1484	146.781	125.297
ENSG00000164929	BAALC	BAALC binder of MAP3K1 and KLF4	NM_001024372	79870	protein-coding	0	0	0	4.11744	5.24779	0	0	0	0	0	3.12174	0
ENSG00000136881	BAAT	bile acid-CoA:amino acid N-acyltransferase	NM_001127610	570	protein-coding	12.9672	7.61022	0	3.29395	0	0	0	0	0	6.85912	1.09798	0
ENSG00000105393	BABAM1	BRISC and BRCA1 A complex member 1	NM_001033549	29086	protein-coding	379.289	427.441	420.73	825.134	798.975	910.902	513.119	611.123	761.133	409.153	845.004	628.458
ENSG00000158019	BABAM2	BRISC and BRCA1 A complex member 2	NM_001261840	9577	protein-coding	1017.92	739.459	1002.93	527.032	519.531	876.95	875.38	893.575	1151.82	920.103	641.171	973.593
ENSG00000186318	BACE1	beta-secretase 1	NM_001207048	23621	protein-coding	2055.29	1943.14	2136.62	893.484	1058.08	1079	2232.07	2335.62	1845.06	2045.02	1010.19	2137.58
ENSG00000182240	BACE2	beta-secretase 2	NM_012105	25825	protein-coding	3753.99	3382.74	4737.19	1723.56	1861.65	2721.11	4666.3	4798.6	4720.45	3957.97	2102.11	4728.45
ENSG00000156273	BACH1	BTB domain and CNC homolog 1	NM_001011545	571	protein-coding	2281.14	2329.99	1888.74	1607.45	1334.91	2281.4	2769.81	2611.91	2510.91	2166.62	1741.25	2630.88
ENSG00000234293	BACH1-IT3	BACH1 intronic transcript 3	NR_146594	54147	ncRNA	0	17.7572	20.4679	4.11744	0.655973	0	0	0	0	12.7417	1.59114	0
ENSG00000112182	BACH2	BTB domain and CNC homolog 2	NM_001170794	60468	protein-coding	166.412	40.5878	75.0491	22.2342	36.7345	11.5933	106.729	109.899	86.9526	94.0162	23.5207	101.194
ENSG00000002330	BAD	BCL2 associated agonist of cell death	NM_004322	572	protein-coding	657.002	725.507	686.813	949.481	915.083	1072.38	866.144	942.875	1269.75	689.774	978.981	1026.26
ENSG00000107262	BAG1	BAG cochaperone 1	NM_001172415	573	protein-coding	2887.35	2762.51	2994	2835.27	2816.75	4114.79	3928.44	3761.23	3958.13	2881.29	3255.6	3882.6
ENSG00000112208	BAG2	BAG cochaperone 2	NM_004282	9532	protein-coding	240.973	220.696	200.131	508.915	501.819	465.388	301.714	268.072	256.093	220.6	492.041	275.293
ENSG00000151929	BAG3	BAG cochaperone 3	NM_004281	9531	protein-coding	4056.56	5517.41	3601.22	1676.62	1712.09	2767.49	3375.29	3319.58	3711.57	4391.73	2052.07	3468.81
ENSG00000156735	BAG4	BAG cochaperone 4	NM_001204878	9530	protein-coding	1075.19	664.626	943.799	1270.64	1077.76	1345.65	1024.18	920.279	955.287	894.539	1231.35	966.584
ENSG00000166170	BAG5	BAG cochaperone 5	NM_001015048	9529	protein-coding	4120.31	4169.13	3999.21	3983.21	3911.57	5676.58	5429.82	5093.37	5031.34	4096.22	4523.78	5184.84
ENSG00000204463	BAG6	BAG cochaperone 6	NM_001098534	7917	protein-coding	12381.5	12714.1	13083.6	7968.06	9425.02	13471.4	16109.9	16229.2	14571.1	12726.4	10288.2	15636.7
ENSG00000266074	BAHCC1	BAH domain and coiled-coil containing 1	NM_001080519	57597	protein-coding	248.537	243.527	314.979	56.8206	94.4601	53.826	230.903	253.693	209.639	269.014	68.3689	231.412
ENSG00000140320	BAHD1	bromo adjacent homology domain containing 1	NM_001301132	22893	protein-coding	4735.17	5181.29	4471.11	3177.84	3931.25	5449.68	5735.64	5910.94	5909.2	4795.86	4186.25	5851.93
ENSG00000175866	BAIAP2	BAR/IMD domain containing adaptor protein 2	NM_001144888	10458	protein-coding	3383.35	4166.59	3344.23	2239.89	2381.84	3683.36	4193.2	4504.85	4525.11	3631.39	2768.36	4407.72
ENSG00000226137	BAIAP2-DT	BAIAP2 divergent transcript	NM_001004336	440465	ncRNA	959.569	1024.84	882.395	599.499	768.801	948.994	1590.67	1606.38	1376.95	955.602	772.431	1524.67
ENSG00000006453	BAIAP2L1	BAR/IMD domain containing adaptor protein 2 like 1	NM_018842	55971	protein-coding	2093.11	2261.5	1962.65	1353.81	1483.16	1449.99	1810.28	1876.51	1865.31	2105.75	1428.99	1850.7
ENSG00000128298	BAIAP2L2	BAR/IMD domain containing adaptor protein 2 like 2	NM_025045	80115	protein-coding	468.979	466.76	538.989	474.329	585.128	77.8407	180.618	129.414	128.642	491.576	379.099	146.225
ENSG00000007516	BAIAP3	BAI1 associated protein 3	NM_001199096	8938	protein-coding	686.178	559.351	684.539	265.986	354.226	246.772	466.938	590.581	543.156	643.356	288.995	533.558
ENSG00000030110	BAK1	BCL2 antagonist/killer 1	NM_001188	578	protein-coding	1067.63	1070.5	993.832	1392.52	1251.6	1725.75	1641.98	1582.76	1886.75	1043.99	1456.62	1703.83
ENSG00000095739	BAMBI	BMP and activin membrane bound inhibitor	NM_012342	25805	protein-coding	1825.13	2370.58	2249.2	688.435	723.538	1337.37	3580.54	3741.71	3619.85	2148.3	916.448	3647.37
ENSG00000278910	BANCR	BRAF-activated non-protein coding RNA	NR_047671	100885775	ncRNA	0	0	0	0	0	0	0	0	0	0	0	0
ENSG00000175334	BANF1	BAF nuclear assembly factor 1	NM_001143985	8815	protein-coding	8128.24	8014.83	8132.59	19670.6	14218.2	21299.4	9569.66	10243.2	11968.5	8091.89	18396.1	10593.8
ENSG00000125888	BANF2	BANF family member 2	NM_001014977	140836	protein-coding	0	0	0	0	0	0	0	0	0	0	0	0
ENSG00000153064	BANK1	B cell scaffold protein with ankyrin repeats 1	NM_001083907	55024	protein-coding	276.633	249.869	170.566	144.11	147.594	55.4822	81.0727	84.222	97.6728	232.356	115.729	87.6558
ENSG00000172530	BANP	BTG3 associated nuclear protein	NM_001173539	54971	protein-coding	987.665	919.568	648.151	1055.71	1085.64	1107.16	1140.15	1120.56	1075.59	851.795	1082.84	1112.1
ENSG00000163930	BAP1	BRCA1 associated protein 1	NM_001410772	8314	protein-coding	3553	3376.4	3581.89	2925.85	3847.28	4244.8	4442.58	4370.3	4521.54	3503.76	3672.65	4444.8
ENSG00000138376	BARD1	BRCA1 associated RING domain 1	NM_000465	580	protein-coding	2706.89	2026.85	2026.32	2547.05	1762.6	2915.71	2231.04	2194.91	2213.12	2253.36	2408.45	2213.02
ENSG00000125492	BARHL1	BarH like homeobox 1	NM_020064	56751	protein-coding	4.32238	17.7572	6.82264	12.3523	5.24779	0.828093	4.10495	0	0	9.63407	6.14273	1.36832
ENSG00000143032	BARHL2	BarH like homeobox 2	NM_020063	343472	protein-coding	0	0	0	0	0	0	0	0	0	0	0	0
ENSG00000131668	BARX1	BARX homeobox 1	NM_021570	56033	protein-coding	0	5.07348	0	6.5879	6.55973	3.31237	0	0	19.0581	1.69116	5.48667	6.3527
ENSG00000235601	BARX1-DT	BARX1 divergent transcript	NR_144455	101928040	ncRNA	0	0	0	0	1.96792	0	0	0	0	0	0.655973	0
ENSG00000043039	BARX2	BARX homeobox 2	NM_003658	8538	protein-coding	220.442	230.843	277.454	346.688	360.785	495.2	303.766	312.238	378.78	242.913	400.891	331.595
ENSG00000176788	BASP1	brain abundant membrane attached signal protein 1	NM_001271606	10409	protein-coding	4.32238	5.07348	4.54843	0	0	3.31237	2.05247	0	0	4.6481	1.10412	0.684158
ENSG00000215196	BASP1-AS1	BASP1 antisense RNA 1	NM_173669	285696	ncRNA	0	0	0	0	0	0	0	0	0	0	0	0
ENSG00000156127	BATF	basic leucine zipper ATF-like transcription factor	NM_006399	10538	protein-coding	58.3522	76.1022	93.2428	237.164	245.334	398.313	125.201	118.116	212.021	75.899	293.604	151.779
ENSG00000168062	BATF2	basic leucine zipper ATF-like transcription factor 2	NM_001300807	116071	protein-coding	15.1283	45.6613	28.4277	9.88185	16.3993	21.5304	14.3673	12.3252	4.76453	29.7391	15.9372	10.4857
ENSG00000123685	BATF3	basic leucine zipper ATF-like transcription factor 3	NM_018664	55509	protein-coding	14.0477	2.53674	9.09686	3.29395	1.31195	6.62474	20.5247	4.10839	35.7339	8.56045	3.74355	20.1224
ENSG00000087088	BAX	BCL2 associated X, apoptosis regulator	NM_001291428	581	protein-coding	806.125	823.172	798.249	961.01	1138.77	1374.63	1071.39	1190.41	1404.34	809.182	1158.14	1222.05
ENSG00000198604	BAZ1A	bromodomain adjacent to zinc finger domain 1A	NM_013448	11177	protein-coding	4239.18	4876.88	3726.3	4068.85	3821.04	4647.26	3780.66	3614.35	3401.87	4280.79	4179.05	3598.96
ENSG00000258738	BAZ1A-AS1	BAZ1A antisense RNA 1	NR_160776	112268124	ncRNA	45.385	44.3929	60.2667	27.9986	49.854	70.3879	54.3906	64.7071	91.7171	50.0149	49.4135	70.2716
ENSG00000009954	BAZ1B	bromodomain adjacent to zinc finger domain 1B	NM_001370402	9031	protein-coding	11896.3	11181.9	10718.4	8184.64	8670.65	10875.3	13120.4	12742.2	10937	11265.5	9243.55	12266.5
ENSG00000076108	BAZ2A	bromodomain adjacent to zinc finger domain 2A	NM_001300905	11176	protein-coding	12350.1	13104.8	11808.9	9825.03	11420.5	8456.48	9553.24	9533.52	6970.5	12421.3	9900.67	8685.75
ENSG00000123636	BAZ2B	bromodomain adjacent to zinc finger domain 2B	NM_001289975	29994	protein-coding	681.856	792.731	744.805	606.91	623.175	522.527	594.191	638.854	456.203	739.797	584.204	563.083
ENSG00000226266	BAZ2B	bromodomain adjacent to zinc finger domain 2B	NM_001289975	29994	protein-coding	27.0149	34.246	21.605	49.4092	45.2621	22.3585	28.7346	27.7316	41.6896	27.622	39.01	32.7186
ENSG00000224152	BAZ2B-AS1	BAZ2B antisense RNA 1	NR_110587	643072	ncRNA	51.8686	40.5878	81.8717	120.229	123.979	75.3564	51.3119	55.4632	50.0275	58.1094	106.522	52.2675
ENSG00000105327	BBC3	BCL2 binding component 3	NM_001127240	27113	protein-coding	113.463	58.345	155.784	128.464	118.075	127.526	190.88	188.986	242.991	109.197	124.688	207.619
ENSG00000214413	BBIP1	BBSome interacting protein 1	NM_001195304	92482	protein-coding	582.441	616.428	584.473	601.969	759.617	370.986	294.53	246.503	340.664	594.447	577.524	293.899
ENSG00000271532	BBIP1P1	BBSome interacting protein 1 pseudogene 1	NA	105373509	pseudo	0	2.53674	0	0	0	0	0	0	2.38226	0.84558	0	0.794088
ENSG00000171159	BBLN	bublin coiled coil protein	NM_024112	79095	protein-coding	852.59	622.769	1097.31	948.657	1154.51	1782.88	1972.43	2245.23	2478.74	857.556	1295.35	2232.14
ENSG00000119636	BBOF1	basal body orientation factor 1	NM_025057	80127	protein-coding	291.761	266.358	371.834	529.502	413.919	365.189	318.133	234.178	256.093	309.984	436.203	269.468
ENSG00000129151	BBOX1	gamma-butyrobetaine hydroxylase 1	NM_001376258	8424	protein-coding	10.806	20.2939	0	4.94092	1.31195	4.96856	14.3673	18.4877	0	10.3666	3.74048	10.9517
ENSG00000254560	BBOX1-AS1	BBOX1 antisense RNA 1	NR_125766	103695435	ncRNA	0	0	0	1.64697	1.31195	0	0	0	0	0	0.986307	0
ENSG00000174483	BBS1	Bardet-Biedl syndrome 1	NM_024649	582	protein-coding	100.495	130.642	97.7912	117.759	125.291	24.8428	37.9708	21.569	34.5428	109.643	89.2974	31.3609
ENSG00000179941	BBS10	Bardet-Biedl syndrome 10	NM_024685	79738	protein-coding	1129.22	1345.74	901.726	2429.29	1925.94	1837.54	1423.39	1273.6	1218.53	1125.56	2064.25	1305.17
ENSG00000181004	BBS12	Bardet-Biedl syndrome 12	NM_001178007	166379	protein-coding	79.9641	101.47	75.0491	261.869	200.728	208.679	86.2039	141.739	188.199	85.4942	223.759	138.714
ENSG00000125124	BBS2	Bardet-Biedl syndrome 2	NM_001377456	583	protein-coding	893.653	843.466	828.951	843.251	787.824	830.577	594.191	711.778	731.355	855.357	820.551	679.108
ENSG00000140463	BBS4	Bardet-Biedl syndrome 4	NM_001252678	585	protein-coding	1170.29	1125.04	1195.1	1615.68	1410.34	1420.18	1336.16	1342.42	1291.19	1163.48	1482.07	1323.25
ENSG00000163093	BBS5	Bardet-Biedl syndrome 5	NM_152384	129880	protein-coding	168.573	295.53	205.816	148.228	178.425	208.679	250.402	191.04	308.503	223.306	178.444	249.982
ENSG00000138686	BBS7	Bardet-Biedl syndrome 7	NM_018190	55212	protein-coding	752.095	596.134	469.625	648.908	592.344	670.755	661.923	715.887	725.399	605.951	637.336	701.07
ENSG00000261501	BBS7-DT	BBS7 divergent transcript	NR_186650	119545622	ncRNA	0	0	0	0	0	0	0	0	0	0	0	0
ENSG00000122507	BBS9	Bardet-Biedl syndrome 9	NM_001033604	27241	protein-coding	520.847	556.814	396.85	621.733	505.755	878.606	891.8	851.464	838.557	491.504	668.698	860.607
ENSG00000114439	BBX	BBX high mobility group box domain containing	NM_001142568	56987	protein-coding	5390.01	6414.14	4591.64	3166.31	2722.94	4017.91	4087.5	3907.08	2876.58	5465.27	3302.39	3623.72
ENSG00000187244	BCAM	basal cell adhesion molecule (Lutheran blood group)	NM_001013257	4059	protein-coding	11741.8	9966.85	17569.4	7090.23	8074.37	13172.5	14096.4	14293.1	15158.3	13092.7	9445.69	14515.9
ENSG00000132692	BCAN	brevican	NM_021948	63827	protein-coding	0	0	37.5245	5.76441	23.615	4.96856	0	0	0	12.5082	11.4493	0
ENSG00000075790	BCAP29	B cell receptor associated protein 29	NM_001008405	55973	protein-coding	35.6597	32.9776	20.4679	43.6448	46.5741	25.6709	11.2886	36.9755	25.0138	29.7017	38.6299	24.426
ENSG00000185825	BCAP31	B cell receptor associated protein 31	NM_001139441	10134	protein-coding	4154.89	4572.47	3882.08	5935.7	4318.27	9507.33	6627.44	7053.08	7574.4	4203.15	6587.1	7084.97
ENSG00000261217	BCAP31P1	B cell receptor associated protein 31 pseudogene 1	NA	100194425	pseudo	0	0	0	0	1.31195	0	0	0	0	0	0.437315	0
ENSG00000260047	BCAP31P2	B cell receptor associated protein 31 pseudogene 2	NA	100194426	pseudo	0	0	0	0	0	0	0	0	0	0	0	0
ENSG00000050820	BCAR1	BCAR1 scaffold protein, Cas family member	NM_001170714	9564	protein-coding	3796.13	5149.58	3439.75	2896.2	3641.96	4287.86	5969.62	6024.95	6307.04	4128.49	3608.68	6100.54
ENSG00000258397	BCAR1P1	BCAR1 pseudogene 1	NA	100533717	pseudo	0	0	0	0	0	0	0	0	0	0	0	0
ENSG00000258771	BCAR1P2	BCAR1 pseudogene 2	NA	100533718	pseudo	0	0	0	0	0	0	0	0	0	0	0	0
ENSG00000137936	BCAR3	BCAR3 adaptor protein, NSP family member	NM_001261408	8412	protein-coding	1751.65	2020.51	2823.44	1683.21	1970.54	2783.22	3026.37	2908.74	2950.43	2198.53	2145.66	2961.85
ENSG00000262117	BCAR4	breast cancer anti-estrogen resistance 4	NR_024049	400500	ncRNA	31.3373	67.2236	38.6616	58.4676	68.8772	11.5933	55.4168	50.3278	70.2768	45.7408	46.3127	58.6738
ENSG00000064787	BCAS1	brain enriched myelin associated protein 1	NM_001316361	8537	protein-coding	961.73	1638.73	1911.48	1072.18	1202.4	1330.75	1385.42	1242.79	1155.4	1503.98	1201.77	1261.2
ENSG00000116752	BCAS2	BCAS2 pre-mRNA processing factor	NM_005872	10286	protein-coding	1463.13	1509.36	1333.83	3263.48	2844.96	2910.75	1890.33	1912.45	2089.24	1435.44	3006.39	1964.01
ENSG00000141376	BCAS3	BCAS3 microtubule associated cell migration factor	NM_001099432	54828	protein-coding	876.363	947.472	979.049	627.497	582.504	843.827	866.144	886.385	821.881	934.295	684.609	858.137
ENSG00000124243	BCAS4	breast carcinoma amplified sequence 4	NM_001010974	55653	protein-coding	2287.62	2172.72	2312.88	3396.88	3330.38	4291.18	2536.86	2607.8	3166.03	2257.74	3672.81	2770.23
ENSG00000060982	BCAT1	branched chain amino acid transaminase 1	NM_001178091	586	protein-coding	0	10.147	4.54843	0	0	0	0	8.21678	0	4.89846	0	2.73893
ENSG00000105552	BCAT2	branched chain amino acid transaminase 2	NM_001164773	587	protein-coding	1613.33	1401.55	1489.61	1149.59	1178.78	1527.83	1861.59	1751.2	1980.85	1501.5	1285.4	1864.55
ENSG00000107949	BCCIP	BRCA2 and CDKN1A interacting protein	NM_016567	56647	protein-coding	2207.66	2392.14	2044.52	3668.64	2841.68	3544.24	2478.36	2603.69	2999.27	2214.77	3351.52	2693.77
ENSG00000186666	BCDIN3D	BCDIN3 domain containing RNA methyltransferase	NM_181708	144233	protein-coding	298.245	177.572	203.542	292.338	270.917	390.032	240.139	275.262	346.619	226.453	317.762	287.34
ENSG00000258057	BCDIN3D-AS1	BCDIN3D antisense RNA 1	NR_027499	100286844	ncRNA	126.43	131.91	115.985	83.1722	102.988	62.107	73.8891	71.8968	47.6453	124.775	82.7557	64.477
ENSG00000114200	BCHE	butyrylcholinesterase	NM_000055	590	protein-coding	2632.33	2374.39	1688.6	2094.95	1433.96	3020.05	896.931	861.735	719.443	2231.77	2182.99	826.036
ENSG00000248098	BCKDHA	branched chain keto acid dehydrogenase E1 subunit alpha	NM_000709	593	protein-coding	4.32238	6.34185	0	4.94092	2.62389	6.62474	4.10495	4.10839	1.19113	3.55474	4.72985	3.13482
ENSG00000083123	BCKDHB	branched chain keto acid dehydrogenase E1 subunit beta	NM_000056	594	protein-coding	1171.37	1206.22	1225.8	1300.29	1020.69	1317.5	1282.8	1265.38	1376.95	1201.13	1212.83	1308.38
ENSG00000103507	BCKDK	branched chain keto acid dehydrogenase kinase	NM_001122957	10295	protein-coding	3560.56	2831	3195.27	1846.26	2122.73	2678.88	3140.29	3550.67	3567.44	3195.61	2215.96	3419.47
ENSG00000142867	BCL10	BCL10 immune signaling adaptor	NM_001320715	8915	protein-coding	502.477	520.031	606.078	532.796	396.208	682.348	496.699	477.6	609.859	542.862	537.118	528.053
ENSG00000119866	BCL11A	BCL11 transcription factor A	NM_001363864	53335	protein-coding	12.9672	22.8307	2.27421	1.64697	9.18362	6.62474	0	12.3252	0	12.6907	5.81845	4.10839
ENSG00000127152	BCL11B	BCL11 transcription factor B	NM_001282237	64919	protein-coding	17.2895	5.07348	22.7421	8.23487	3.93584	1.65619	2.05247	8.21678	4.76453	15.0351	4.60897	5.01126
ENSG00000171791	BCL2	BCL2 apoptosis regulator	NM_000633	596	protein-coding	105.898	22.8307	88.6944	32.116	36.7345	52.9979	67.7316	65.7342	38.1162	72.4745	40.6161	57.194
ENSG00000140379	BCL2A1	BCL2 related protein A1	NM_001114735	597	protein-coding	0	0	0	0	0	0	0	0	0	0	0	0
ENSG00000171552	BCL2L1	BCL2 like 1	NM_001191	598	protein-coding	5052.87	5399.45	6694.15	5858.29	6020.52	9719.33	8233.5	8700.54	9917.36	5715.49	7199.38	8950.47
ENSG00000137875	BCL2L10	BCL2 like 10	NM_001306168	10017	protein-coding	2.16119	5.07348	0	0	1.31195	8.28093	0	0	0	2.41156	3.19762	0
ENSG00000153094	BCL2L11	BCL2 like 11	NM_001204106	10018	protein-coding	471.14	487.054	553.771	457.035	397.52	537.432	607.532	437.543	354.957	503.988	463.996	466.678
ENSG00000126453	BCL2L12	BCL2 like 12	NM_001040668	83596	protein-coding	1019	793.999	788.015	1260.76	1173.54	1507.96	1571.17	1652.6	1820.05	867.006	1314.08	1681.27
ENSG00000248530	BCL2L12P1	BCL2 like 12 pseudogene 1	NA	100289095	pseudo	0	0	6.82264	0	0	0	0	0	0	2.27421	0	0
ENSG00000099968	BCL2L13	BCL2 like 13	NM_001270726	23786	protein-coding	2363.26	1979.92	2211.67	2315.65	2235.56	3078.85	2703.11	2738.24	2752.7	2184.95	2543.35	2731.35
ENSG00000121380	BCL2L14	BCL2 like 14	NM_001370268	79370	protein-coding	0	7.61022	25.0164	0	1.31195	0.828093	0	0	0	10.8755	0.713346	0
ENSG00000188761	BCL2L15	BCL2 like 15	NM_001010922	440603	protein-coding	2.16119	0	29.5648	5.76441	3.93584	4.96856	0	0	2.38226	10.5753	4.8896	0.794088
ENSG00000129473	BCL2L2	BCL2 like 2	NM_001199839	599	protein-coding	946.602	1194.8	790.289	1297.82	1656.33	1441.71	1158.62	1208.89	1273.32	977.232	1465.29	1213.61
ENSG00000258643	BCL2L2-PABPN1	BCL2L2-PABPN1 readthrough	NM_001199864	100529063	protein-coding	3.24179	21.5623	6.82264	7.41139	6.55973	1.65619	5.13119	5.13549	3.57339	10.5422	5.2091	4.61336
ENSG00000069399	BCL3	BCL3 transcription coactivator	NM_005178	602	protein-coding	743.45	1661.56	1306.54	707.376	1157.14	1195.77	1068.31	1155.48	1205.43	1237.18	1020.09	1143.07
ENSG00000113916	BCL6	BCL6 transcription repressor	NM_001130845	604	protein-coding	3236.39	3096.09	3785.43	2034.84	3598.67	2862.72	2633.32	2893.33	2574.04	3372.63	2832.07	2700.23
ENSG00000285938	BCL6-AS1	BCL6 antisense RNA 1	NR_173091	122526776	ncRNA	108.06	77.3705	76.1862	104.583	144.97	62.9351	51.3119	59.5716	44.0719	87.2054	104.163	51.6518
ENSG00000161940	BCL6B	BCL6B transcription repressor	NM_181844	255877	protein-coding	25.9343	0	0	0	0	0	4.10495	2.05419	2.38226	8.64477	0	2.84714
ENSG00000110987	BCL7A	BAF chromatin remodeling complex subunit BCL7A	NM_001024808	605	protein-coding	2393.52	2223.45	2340.17	1848.73	2080.09	2466.89	2684.64	2590.34	2351.29	2319.05	2131.9	2542.09
ENSG00000106635	BCL7B	BAF chromatin remodeling complex subunit BCL7B	NM_001197244	9275	protein-coding	2649.62	2617.91	2666.52	3397.71	3392.69	3784.38	3000.72	3131.62	3518.6	2644.68	3524.93	3216.98
ENSG00000099385	BCL7C	BAF chromatin remodeling complex subunit BCL7C	NM_001286526	9274	protein-coding	1026.57	906.884	1112.09	1863.55	1933.81	1951.81	1485.99	1575.57	2197.64	1015.18	1916.39	1753.07
ENSG00000116128	BCL9	BCL9 transcription coactivator	NM_004326	607	protein-coding	2028.28	2187.94	1956.96	882.778	1052.84	1066.58	1751.79	1764.55	1523.46	2057.73	1000.73	1679.93
ENSG00000186174	BCL9L	BCL9 like	NM_001378213	283149	protein-coding	11994.6	15512.2	12534.3	6754.24	9651.99	9726.78	15023.1	14910.4	10765.4	13347	8711	13566.3
ENSG00000029363	BCLAF1	BCL2 associated transcription factor 1	NM_001077440	9774	protein-coding	6687.81	8590.67	8228.11	7352.92	5620.38	9499.88	8357.67	8345.16	7474.35	7835.53	7491.06	8059.06
ENSG00000279800	BCLAF1P2	BCL2 associated transcription factor 1 pseudogene 2	XM_047435041	731605	protein-coding	60.5134	38.0511	31.839	4.11744	6.55973	24.8428	22.5772	18.4877	21.4404	43.4678	11.84	20.8351
ENSG00000173681	BCLAF3	BCLAF1 and THRAP3 family member 3	NM_001367774	256643	protein-coding	969.295	991.865	1265.6	620.909	768.145	508.449	600.349	652.207	580.081	1075.59	632.501	610.879
ENSG00000135697	BCO1	beta-carotene oxygenase 1	NM_017429	53630	protein-coding	0	0	4.54843	4.11744	2.62389	3.31237	1.02624	0	0	1.51614	3.35123	0.342079
ENSG00000197580	BCO2	beta-carotene oxygenase 2	NM_001037290	83875	protein-coding	43.2238	36.7827	18.1937	3.29395	9.18362	10.7652	4.10495	4.10839	7.14679	32.7334	7.74759	5.12004
ENSG00000183337	BCOR	BCL6 corepressor	NM_001123383	54880	protein-coding	3263.4	5334.76	3887.77	1604.15	2155.53	2514.09	3245.99	3152.16	2806.31	4161.98	2091.26	3068.15
ENSG00000085185	BCORL1	BCL6 corepressor like 1	NM_001184772	63035	protein-coding	1428.55	971.571	1183.73	485.034	597.592	616.929	1001.61	990.122	769.471	1194.62	566.518	920.4
ENSG00000186716	BCR	BCR activator of RhoGEF and GTPase	NM_004327	613	protein-coding	2715.54	2910.91	2581.23	1439.46	1861.65	2238.33	3374.27	3457.21	3080.27	2735.89	1846.48	3303.91
ENSG00000215456	BCRP4	BCR pseudogene 4	NA	616	pseudo	0	0	0	0	0.655973	0	0	0	0	0	0.218658	0
ENSG00000215544	BCRP7	BCR pseudogene 7	NA	100133163	pseudo	0	0	0	0	0	0	0	1.0271	0	0	0	0.342366
ENSG00000236794	BCRP8	BCR pseudogene 8	NA	100133044	pseudo	0	0	0	4.94092	0.655973	0	2.05247	0	0	0	1.86563	0.684158
ENSG00000271287	BCRP9	BCR pseudogene 9	NA	107126287	pseudo	0	0	1.13711	0	0.655973	0	0	0	1.19113	0.379036	0.218658	0.397044
ENSG00000074582	BCS1L	BCS1 homolog, ubiquinol-cytochrome c reductase complex chaperone	NM_001079866	617	protein-coding	1035.21	1149.14	955.17	1628.86	1534.32	1562.61	1144.25	1206.84	1338.83	1046.51	1575.26	1229.98
ENSG00000236824	BCYRN1	brain cytoplasmic RNA 1	NR_001568	618	ncRNA	200.991	106.543	143.276	337.63	310.931	486.919	22.5772	34.9213	59.5566	150.27	378.493	39.0184
ENSG00000161267	BDH1	3-hydroxybutyrate dehydrogenase 1	NM_004051	622	protein-coding	5447.28	4620.67	5795.84	4842.93	4608.87	5873.66	5597.1	5896.56	6170.06	5287.93	5108.49	5887.91
ENSG00000164039	BDH2	3-hydroxybutyrate dehydrogenase 2	NM_020139	56898	protein-coding	244.215	268.894	361.6	357.393	315.523	383.407	336.606	355.376	444.292	291.57	352.108	378.758
ENSG00000100739	BDKRB1	bradykinin receptor B1	NM_000710	623	protein-coding	0	0	0	0.823487	1.96792	1.65619	0	0	4.76453	0	1.48253	1.58818
ENSG00000168398	BDKRB2	bradykinin receptor B2	NM_000623	624	protein-coding	101.576	134.447	135.316	92.2306	129.883	91.0902	147.778	141.739	134.598	123.78	104.401	141.372
ENSG00000176697	BDNF	brain derived neurotrophic factor	NM_001143805	627	protein-coding	10.806	0	25.0164	20.5872	12.4635	17.3899	2.05247	0	3.57339	11.9408	16.8135	1.87529
ENSG00000245573	BDNF-AS	BDNF antisense RNA	NR_002832	497258	ncRNA	32.4179	129.374	61.4038	113.641	97.74	50.5137	82.099	25.6774	72.659	74.3985	87.2983	60.1451
ENSG00000145734	BDP1	B double prime 1, subunit of RNA polymerase III transcription initiation factor IIIB	NM_018429	55814	protein-coding	3808.02	4383.48	3554.6	2733.15	2537.96	1642.11	3376.32	3042.26	2372.73	3915.37	2304.41	2930.44
ENSG00000166546	BEAN1	brain expressed associated with NEDD4 1	NM_001136106	146227	protein-coding	38.9015	30.4409	31.839	4.11744	3.93584	0	8.2099	10.271	2.38226	33.7271	2.68443	6.95438
ENSG00000261656	BEAN1-AS1	BEAN1 antisense RNA 1	NR_109960	101927726	ncRNA	0	0	0	0.823487	0	0	0	0	0	0	0.274496	0
ENSG00000126581	BECN1	beclin 1	NM_001313998	8678	protein-coding	2053.13	2208.23	2714.27	2743.04	2638.32	3613.8	3097.18	2928.25	2943.29	2325.21	2998.39	2989.57
ENSG00000196289	BECN2	beclin 2	NM_001290693	441925	protein-coding	0	2.53674	0	0	0	0	0	0	0	0.84558	0	0
ENSG00000183092	BEGAIN	brain enriched guanylate kinase associated	NM_001159531	57596	protein-coding	45.385	27.9041	42.073	27.1751	34.7666	19.8742	31.8133	13.3523	32.1605	38.454	27.272	25.7754
ENSG00000177324	BEND2	BEN domain containing 2	NM_001184767	139105	protein-coding	0	0	0	0.823487	0	0	0	0	0	0	0.274496	0
ENSG00000178409	BEND3	BEN domain containing 3	NM_001080450	57673	protein-coding	564.071	393.195	363.874	475.152	511.659	569.728	413.574	408.785	455.012	440.38	518.846	425.79
ENSG00000224809	BEND3P2	BEN domain containing 3 pseudogene 2	NA	392368	pseudo	0	0	0	0	0	0	0	0	0	0	0	0
ENSG00000188848	BEND4	BEN domain containing 4	NM_001159547	389206	protein-coding	0	0	2.27421	0	0	0	0	0	0	0.758071	0	0
ENSG00000162373	BEND5	BEN domain containing 5	NM_001302082	79656	protein-coding	0	0	0	0	0	0	0	0	0	0	0	0
ENSG00000151917	BEND6	BEN domain containing 6	NM_001318539	221336	protein-coding	34.5791	22.8307	4.54843	16.4697	29.5188	53.826	14.3673	17.4607	9.52905	20.6527	33.2715	13.7857
ENSG00000165626	BEND7	BEN domain containing 7	NM_001100912	222389	protein-coding	124.269	104.006	246.752	34.5865	36.0785	13.2495	127.253	69.8426	27.396	158.342	27.9715	74.8307
ENSG00000167995	BEST1	bestrophin 1	NM_001139443	7439	protein-coding	72.3999	71.0287	112.574	79.0548	101.676	63.7631	81.0727	60.5987	41.6896	85.3341	81.4979	61.1204
ENSG00000039987	BEST2	bestrophin 2	NM_017682	54831	protein-coding	0	20.2939	20.4679	8.23487	13.1195	1.65619	0	0	0	13.5873	7.67017	0
ENSG00000127325	BEST3	bestrophin 3	NM_001282613	144453	protein-coding	0	5.07348	0	1.64697	4.59181	3.31237	0	6.16258	2.38226	1.69116	3.18372	2.84828
ENSG00000142959	BEST4	bestrophin 4	NM_153274	266675	protein-coding	10.806	5.07348	11.3711	1.64697	3.27987	0	0	0	0	9.0835	1.64228	0
ENSG00000105829	BET1	Bet1 golgi vesicular membrane trafficking protein	NM_001317739	10282	protein-coding	773.707	449.003	726.611	2304.12	2960.41	1543.57	945.164	855.572	1178.03	649.774	2269.36	992.922
ENSG00000177951	BET1L	Bet1 golgi vesicular membrane trafficking protein like	NM_001098787	51272	protein-coding	1616.57	1865.77	1697.7	1163.59	1351.3	1547.71	1844.15	1774.82	1901.05	1726.68	1354.2	1840.01
ENSG00000133169	BEX1	brain expressed X-linked 1	NM_018476	55859	protein-coding	0	6.34185	0	0.823487	0	0	0	1.0271	0	2.11395	0.274496	0.342366
ENSG00000133134	BEX2	brain expressed X-linked 2	NM_001168399	84707	protein-coding	367.403	272.699	460.528	279.986	268.949	375.954	398.18	441.652	485.982	366.877	308.296	441.938
ENSG00000166681	BEX3	brain expressed X-linked 3	NM_001282674	27018	protein-coding	2066.1	1529.65	2279.9	2159.18	1942.34	2893.36	2330.58	2602.66	3199.38	1958.55	2331.63	2710.88
ENSG00000102409	BEX4	brain expressed X-linked 4	NM_001080425	56271	protein-coding	131.833	55.8083	136.453	79.0548	61.0055	110.964	116.991	96.5471	161.994	108.031	83.6749	125.177
ENSG00000184515	BEX5	brain expressed X-linked 5	NM_001012978	340542	protein-coding	25.9343	32.9776	34.1132	37.8804	39.3584	31.4675	28.7346	12.3252	33.3517	31.0084	36.2354	24.8038
ENSG00000103429	BFAR	bifunctional apoptosis regulator	NM_001330500	51283	protein-coding	2892.76	3170.92	2598.29	3401.83	2656.69	3735.53	3417.37	3568.14	3170.79	2887.32	3264.68	3385.43
ENSG00000125864	BFSP1	beaded filament structural protein 1	NM_001161705	631	protein-coding	332.824	630.38	426.415	283.28	268.293	387.547	651.661	620.367	655.122	463.206	313.04	642.383
ENSG00000170819	BFSP2	beaded filament structural protein 2	NM_003571	8419	protein-coding	198.83	133.179	195.582	264.339	345.042	319.644	230.903	234.178	266.813	175.864	309.675	243.965
ENSG00000249993	BFSP2-AS1	BFSP2 antisense RNA 1	NR_135276	85003	ncRNA	91.8507	31.7092	64.8151	200.931	177.113	145.744	67.7316	59.5716	53.6009	62.7917	174.596	60.3014
ENSG00000242252	BGLAP	bone gamma-carboxyglutamate protein	NM_199173	632	protein-coding	15.1283	19.0255	23.8793	11.5288	17.0553	1.65619	7.18366	14.3794	11.9113	19.3444	10.0801	11.1581
ENSG00000260629	BGLT3	beta globin locus transcript 3	NR_121648	103344929	ncRNA	0	0	0	0	0	0	0	0	0	0	0	0
ENSG00000182492	BGN	biglycan	NM_001711	633	protein-coding	21.6119	45.6613	50.0327	21.4107	13.1195	14.9057	6.15742	32.8671	42.8807	39.102	16.4786	27.3018
ENSG00000180535	BHLHA15	basic helix-loop-helix family member a15	NM_177455	168620	protein-coding	161.009	119.227	59.1296	31.2925	74.7809	91.0902	82.099	109.899	86.9526	113.122	65.7212	92.9837
ENSG00000205899	BHLHA9	basic helix-loop-helix family member a9	NM_001164405	727857	protein-coding	0	0	0	0	0	0	0	0	0	0	0	0
ENSG00000180828	BHLHE22	basic helix-loop-helix family member e22	NM_152414	27319	protein-coding	0	0	0	0	0	0	0	0	0	0	0	0
ENSG00000254102	BHLHE22-AS1	BHLHE22 antisense RNA 1	NR_015374	401463	ncRNA	0	0	0	0	0	0	0	0	0	0	0	0
ENSG00000125533	BHLHE23	basic helix-loop-helix family member e23	NM_080606	128408	protein-coding	0	0	0	0	0	0	0	0	0	0	0	0
ENSG00000134107	BHLHE40	basic helix-loop-helix family member e40	NM_003670	8553	protein-coding	5606.13	8465.1	6544.05	4477.3	6769.64	8076.39	8220.16	8237.32	8700.02	6871.76	6441.11	8385.83
ENSG00000235831	BHLHE40-AS1	BHLHE40 antisense RNA 1	NR_037903	100507582	ncRNA	30.2567	78.6389	47.7585	85.6427	91.8362	79.4969	33.8658	32.8671	46.4541	52.218	85.6586	37.729
ENSG00000123095	BHLHE41	basic helix-loop-helix family member e41	NM_030762	79365	protein-coding	4.32238	6.34185	4.54843	7.41139	2.62389	0	0	0	0	5.07089	3.34509	0
ENSG00000145692	BHMT	betaine--homocysteine S-methyltransferase	NM_001713	635	protein-coding	0	0	22.7421	1.64697	0	0	0	0	0	7.58071	0.548992	0
ENSG00000132840	BHMT2	betaine--homocysteine S-methyltransferase 2	NM_001178005	23743	protein-coding	0	0	0	1.64697	0	0	1.02624	0	0	0	0.548992	0.342079
ENSG00000122870	BICC1	BicC family RNA binding protein 1	NM_001080512	80114	protein-coding	0	2.53674	6.82264	1.64697	0	0	0	0	0	3.11979	0.548992	0
ENSG00000151746	BICD1	BICD cargo adaptor 1	NM_001003398	636	protein-coding	492.752	343.728	460.528	664.554	766.833	733.69	329.422	442.679	333.517	432.336	721.692	368.539
ENSG00000257530	BICD1-AS1	BICD1 antisense RNA 1	NR_185992	120766143	ncRNA	0	0	0	0	0	0	0	0	0	0	0	0
ENSG00000224346	BICD1P1	BICD cargo adaptor 1 pseudogene 1	NA	391472	pseudo	0	0	0	0	0	0	0	0	0	0	0	0
ENSG00000185963	BICD2	BICD cargo adaptor 2	NM_001003800	23299	protein-coding	1839.17	1849.28	1450.95	1101	1380.82	1268.64	2068.89	1958.67	1884.37	1713.14	1250.15	1970.65
ENSG00000135127	BICDL1	BICD family like cargo adaptor 1	NM_001367886	92558	protein-coding	1887.8	1859.43	1756.83	2000.25	2209.32	1671.92	1959.09	2043.92	2263.15	1834.69	1960.5	2088.72
ENSG00000162069	BICDL2	BICD family like cargo adaptor 2	NM_001103175	146439	protein-coding	1967.77	1747.81	2170.74	1185	1763.26	651.709	866.144	973.688	1041.05	1962.11	1199.99	960.294
ENSG00000063169	BICRA	BRD4 interacting chromatin remodeling complex associated protein	NM_001394372	29998	protein-coding	832.059	984.255	947.21	465.27	589.72	507.621	755.31	832.976	730.164	921.175	520.87	772.817
ENSG00000277383	BICRA-AS2	BICRA antisense RNA 2	NR_186352	128667229	ncRNA	9.72536	20.2939	2.27421	14.8228	15.7434	7.45284	1.02624	0	8.33792	10.7645	12.673	3.12139
ENSG00000112624	BICRAL	BICRA like chromatin remodeling complex associated protein	NM_001318819	23506	protein-coding	1521.48	1591.8	1389.54	830.075	1036.44	1135.32	1355.66	1196.57	1006.51	1500.94	1000.61	1186.24
ENSG00000015475	BID	BH3 interacting domain death agonist	NM_001196	637	protein-coding	2191.45	1948.22	2044.52	2286	1817.7	2807.23	2613.83	2729	2864.67	2061.39	2303.65	2735.83
ENSG00000100290	BIK	BCL2 interacting killer	NM_001197	638	protein-coding	25.9343	29.1725	75.0491	82.3487	51.8219	88.6059	70.8104	133.523	106.011	43.3853	74.2588	103.448
ENSG00000136717	BIN1	bridging integrator 1	NM_001320632	274	protein-coding	88.6089	111.617	162.606	81.5252	104.956	112.621	86.2039	103.737	64.3211	120.944	99.7005	84.7539
ENSG00000110934	BIN2	bridging integrator 2	NM_001290007	51411	protein-coding	21.6119	5.07348	22.7421	7.41139	8.52765	1.65619	8.2099	26.7045	21.4404	16.4758	5.86507	18.7849
ENSG00000248684	BIN2P2	bridging integrator 2 pseudogene 2	NA	644601	pseudo	0	0	0	0	0	0	0	0	0	0	0	0
ENSG00000147439	BIN3	bridging integrator 3	NM_001363046	55909	protein-coding	370.644	417.294	379.794	494.092	464.429	400.797	292.478	288.614	369.251	389.244	453.106	316.781
ENSG00000110330	BIRC2	baculoviral IAP repeat containing 2	NM_001166	329	protein-coding	3707.53	3631.34	3218.01	6251.92	5779.12	5023.21	4105.97	3751.99	3955.75	3518.96	5684.75	3937.9
ENSG00000023445	BIRC3	baculoviral IAP repeat containing 3	NM_001165	330	protein-coding	289.6	246.064	156.921	293.161	351.602	200.398	133.411	109.899	110.775	230.861	281.721	118.028
ENSG00000089685	BIRC5	baculoviral IAP repeat containing 5	NM_001012270	332	protein-coding	5927.07	5640.44	5265.94	19176.5	14523.9	16808.6	9057.57	9414.37	10509.4	5611.15	16836.4	9660.43
ENSG00000115760	BIRC6	baculoviral IAP repeat containing 6	NM_001378125	57448	protein-coding	4741.66	5344.91	4423.35	2761.15	2572.73	2829.59	3929.46	3538.35	2512.1	4836.64	2721.16	3326.64
ENSG00000101197	BIRC7	baculoviral IAP repeat containing 7	NM_022161	79444	protein-coding	82.1253	65.9552	90.9686	53.5267	121.355	24.8428	33.8658	33.8942	40.4985	79.683	66.5748	36.0862
ENSG00000282851	BISPR	BST2 interferon stimulated positive regulator	NR_130765	105221694	ncRNA	190.185	277.773	244.478	212.46	254.518	242.631	99.545	200.284	225.124	237.479	236.536	174.984
ENSG00000134897	BIVM	basic, immunoglobulin-like variable motif containing	NM_001159596	54841	protein-coding	636.471	835.855	557.183	763.373	829.806	640.944	610.611	498.142	670.607	676.503	744.708	593.12
ENSG00000270181	BIVM-ERCC5	BIVM-ERCC5 readthrough	NM_001204425	100533467	protein-coding	0	0	0	0	0	0	0	0	0	0	0	0
ENSG00000281406	BLACAT1	BLACAT1 overlapping LEMD1 locus	NM_001397426	101669762	protein-coding	0	2.53674	0	0	0	4.96856	2.05247	0	0	0.84558	1.65619	0.684158
ENSG00000204960	BLACE	B cell acute lymphoblastic leukemia expressed	NR_103545	338436	ncRNA	0	0	0	0	1.31195	0	0	0	0	0	0.437315	0
ENSG00000166619	BLCAP	BLCAP apoptosis inducing factor	NM_001167820	10904	protein-coding	3461.15	4446.9	3877.54	3261.83	2772.14	4083.33	4121.37	4157.69	4174.92	3928.53	3372.43	4151.32
ENSG00000259571	BLID	BH3-like motif containing, cell death inducer	NM_001001786	414899	protein-coding	0	0	0	0	0	0	0	0	0	0	0	0
ENSG00000136573	BLK	BLK proto-oncogene, Src family tyrosine kinase	NM_001330465	640	protein-coding	46.4656	12.6837	15.9195	6.5879	10.4956	0.828093	6.15742	6.16258	4.76453	25.0229	5.97052	5.69484
ENSG00000197299	BLM	BLM RecQ like helicase	NM_000057	641	protein-coding	1201.62	797.804	1032.49	771.608	772.736	859.56	1028.29	983.959	936.229	1010.64	801.301	982.826
ENSG00000108578	BLMH	bleomycin hydrolase	NM_000386	642	protein-coding	1750.57	1610.83	1628.34	1848.73	1582.86	2586.96	2619.98	2650.94	2917.08	1663.24	2006.18	2729.33
ENSG00000095585	BLNK	B cell linker	NM_001114094	29760	protein-coding	915.265	963.961	1263.33	480.917	585.784	707.191	1125.78	1135.97	1231.63	1047.52	591.297	1164.46
ENSG00000135441	BLOC1S1	biogenesis of lysosomal organelles complex 1 subunit 1	NM_001487	2647	protein-coding	226.925	177.572	175.115	503.151	659.909	342.83	260.664	312.238	409.749	193.204	501.963	327.55
ENSG00000196072	BLOC1S2	biogenesis of lysosomal organelles complex 1 subunit 2	NM_001001342	282991	protein-coding	2763.08	2654.7	2606.25	4821.52	5070.02	4211.68	3332.19	3150.11	3854.5	2674.68	4701.07	3445.6
ENSG00000189114	BLOC1S3	biogenesis of lysosomal organelles complex 1 subunit 3	NM_212550	388552	protein-coding	939.038	804.146	736.845	640.673	697.955	1198.25	1219.17	1256.14	1210.19	826.677	845.626	1228.5
ENSG00000186222	BLOC1S4	biogenesis of lysosomal organelles complex 1 subunit 4	NM_018366	55330	protein-coding	754.256	852.344	668.619	749.373	926.234	1256.22	1261.25	1236.62	1393.62	758.406	977.275	1297.16
ENSG00000188428	BLOC1S5	biogenesis of lysosomal organelles complex 1 subunit 5	NM_001199322	63915	protein-coding	649.438	460.418	675.442	1492.16	1208.96	1219.78	920.535	849.409	967.199	595.099	1306.97	912.381
ENSG00000259040	BLOC1S5-TXNDC5	BLOC1S5-TXNDC5 readthrough (NMD candidate)	NR_037616	100526836	ncRNA	0	0	0	0	0	0	0	0	0	0	0	0
ENSG00000104164	BLOC1S6	biogenesis of lysosomal organelles complex 1 subunit 6	NM_001311255	26258	protein-coding	3085.1	2505.03	2547.12	4798.46	4097.86	4217.48	3162.86	3094.64	3344.7	2712.42	4371.27	3200.73
ENSG00000138688	BLTP1	bridge-like lipid transfer protein family member 1	NM_001384125	84162	protein-coding	3393.07	4282.02	3794.53	2258	2097.8	2056.98	2970.96	2825.54	1923.68	3823.2	2137.6	2573.39
ENSG00000007202	BLTP2	bridge-like lipid transfer protein family member 2	NM_001321560	9703	protein-coding	17319.8	21312.4	17742.3	13982.8	14328.4	20453.1	22721.9	22322.9	18754.4	18791.5	16254.8	21266.4
ENSG00000065060	BLTP3A	bridge-like lipid transfer protein family member 3A	NM_017754	54887	protein-coding	4506.09	4195.77	4857.72	3522.88	3474.03	4537.95	5332.33	5432.32	4411.95	4519.86	3844.95	5058.87
ENSG00000111647	BLTP3B	bridge-like lipid transfer protein family member 3B	NM_001006947	23074	protein-coding	2948.95	2945.15	2826.85	3581.35	2744.59	3844.83	2695.92	2462.98	2407.28	2906.98	3390.26	2522.06
ENSG00000257696	BLTP3B-DT	BLTP3B divergent transcript	NR_186018	120766146	ncRNA	17.2895	24.099	21.605	28.8221	23.615	12.4214	8.2099	8.21678	9.52905	20.9979	21.6195	8.65191
ENSG00000106605	BLVRA	biliverdin reductase A	NM_000712	644	protein-coding	2598.83	2614.11	2294.68	5155.85	4197.57	7518.25	3709.85	3784.85	4333.34	2502.54	5623.89	3942.68
ENSG00000090013	BLVRB	biliverdin reductase B	NM_000713	645	protein-coding	6285.83	5725.42	6036.9	7321.63	6002.81	8683.38	5309.75	5614.11	6548.84	6016.05	7335.94	5824.23
ENSG00000273682	BLVRBP1	BLVRB pseudogene 1	NA	127379696	pseudo	4.32238	5.07348	15.9195	2.47046	1.31195	2.48428	0	5.13549	0	8.43845	2.0889	1.71183
ENSG00000117475	BLZF1	basic leucine zipper nuclear factor 1	NM_001320972	8548	protein-coding	2605.32	2690.21	2320.84	6068.28	5537.73	4407.94	3069.48	3071.02	3051.68	2538.79	5337.98	3064.06
ENSG00000133794	BMAL1	basic helix-loop-helix ARNT like 1	NM_001030272	406	protein-coding	534.895	487.054	449.157	686.788	599.559	655.85	618.821	509.44	537.2	490.369	647.399	555.154
ENSG00000029153	BMAL2	basic helix-loop-helix ARNT like 2	NM_001248002	56938	protein-coding	251.779	191.524	206.954	60.9381	49.854	46.3732	290.425	148.929	273.96	216.752	52.3884	237.771
ENSG00000245311	BMAL2-AS1	BMAL2 antisense RNA 1	NR_109975	101928646	ncRNA	9.72536	0	0	0	0.655973	0	0	6.16258	0	3.24179	0.218658	2.05419
ENSG00000166780	BMERB1	bMERB domain containing 1	NM_001142469	89927	protein-coding	32.4179	45.6613	97.7912	30.469	28.2068	23.1866	47.2069	32.8671	19.0581	58.6235	27.2875	33.044
ENSG00000104081	BMF	Bcl2 modifying factor	NM_001003940	90427	protein-coding	499.235	419.83	682.264	330.218	422.447	689.801	607.532	548.47	450.248	533.777	480.822	535.417
ENSG00000168283	BMI1	BMI1 proto-oncogene, polycomb ring finger	NM_001428309	648	protein-coding	1061.15	885.322	1041.59	1735.91	1664.2	1657.01	1335.13	1210.95	1654.48	996.019	1685.71	1400.19
ENSG00000234201	BMI1P1	BMI1 proto-oncogene, polycomb ring finger pseudogene 1	NA	100127902	pseudo	0	0	0	0	0	0	0	0	0	0	0	0
ENSG00000168487	BMP1	bone morphogenetic protein 1	NM_001199	649	protein-coding	569.474	537.789	724.337	316.219	385.712	378.438	597.27	661.451	615.815	610.533	360.123	624.845
ENSG00000163217	BMP10	bone morphogenetic protein 10	NM_014482	27302	protein-coding	0	0	0	0	0	0	0	0	0	0	0	0
ENSG00000130385	BMP15	bone morphogenetic protein 15	NM_005448	9210	protein-coding	0	0	0	0	0	0	0	0	0	0	0	0
ENSG00000125845	BMP2	bone morphogenetic protein 2	NM_001200	650	protein-coding	0	0	0	0	2.62389	1.65619	4.10495	0	0	0	1.42669	1.36832
ENSG00000138756	BMP2K	BMP2 inducible kinase	NM_001419799	55589	protein-coding	478.704	473.102	362.737	253.634	238.774	274.099	454.623	417.001	426.425	438.181	255.502	432.683
ENSG00000260278	BMP2K-DT	BMP2K divergent transcript	NR_186689	119863864	ncRNA	0	5.07348	0	9.88185	5.24779	4.96856	0	0	0	1.69116	6.6994	0
ENSG00000204113	BMP2KL	BMP2 inducible kinase like (pseudogene)	NA	347359	pseudo	6.48358	0	0	0	0	0	0	0	0	2.16119	0	0
ENSG00000152785	BMP3	bone morphogenetic protein 3	NM_001201	651	protein-coding	0	0	0	0	0	0	0	0	0	0	0	0
ENSG00000125378	BMP4	bone morphogenetic protein 4	NM_001202	652	protein-coding	1767.86	2128.32	1250.82	1339.81	1487.75	1242.97	1239.69	1140.08	1126.81	1715.67	1356.84	1168.86
ENSG00000112175	BMP5	bone morphogenetic protein 5	NM_001329754	653	protein-coding	0	0	0	3.29395	2.62389	0	0	0	0	0	1.97261	0
ENSG00000153162	BMP6	bone morphogenetic protein 6	NM_001718	654	protein-coding	25.9343	0	0	1.64697	3.93584	1.65619	0	2.05419	0	8.64477	2.413	0.684731
ENSG00000101144	BMP7	bone morphogenetic protein 7	NM_001719	655	protein-coding	44.3044	136.984	59.1296	10.7053	10.4956	18.218	110.834	89.3575	78.6147	80.1393	13.1396	92.9352
ENSG00000183682	BMP8A	bone morphogenetic protein 8a	NM_181809	353500	protein-coding	224.764	275.236	178.526	299.749	256.486	118.417	92.3613	77.0323	91.7171	226.175	224.884	87.0369
ENSG00000116985	BMP8B	bone morphogenetic protein 8b	NM_001720	656	protein-coding	459.253	312.019	529.892	241.282	224.999	264.99	578.798	552.578	558.641	433.721	243.757	563.339
ENSG00000285905	BMP8B-AS1	BMP8B antisense RNA 1	XR_007070105	105378666	ncRNA	0	0	0	1.64697	1.96792	0	0	0	0	0	1.20496	0
ENSG00000164619	BMPER	BMP binding endothelial regulator	NM_001365308	168667	protein-coding	162.089	40.5878	252.438	125.17	152.186	144.088	135.463	125.306	119.113	151.705	140.481	126.627
ENSG00000107779	BMPR1A	bone morphogenetic protein receptor type 1A	NM_001406559	657	protein-coding	3230.98	3942.09	3173.67	4558	3798.74	5288.2	3860.7	3969.73	3709.18	3448.91	4548.31	3846.54
ENSG00000219642	BMPR1AP1	bone morphogenetic protein receptor type 1A pseudogene 1	NA	100421515	pseudo	10.806	0	4.54843	4.94092	1.31195	3.31237	0	2.05419	0	5.11813	3.18841	0.684731
ENSG00000138696	BMPR1B	bone morphogenetic protein receptor type 1B	NM_001203	658	protein-coding	177.218	190.255	88.6944	200.107	125.291	199.57	221.667	190.013	164.376	152.056	174.99	192.019
ENSG00000249599	BMPR1B-DT	BMPR1B divergent transcript	NR_121610	100507012	ncRNA	0	0	0	0	0	1.65619	0	0	0	0	0.552062	0
ENSG00000204217	BMPR2	bone morphogenetic protein receptor type 2	NM_001204	659	protein-coding	3513.02	4656.18	3644.43	2649.98	2376.59	3377.79	3888.41	3597.92	2992.12	3937.88	2801.45	3492.82
ENSG00000165733	BMS1	BMS1 ribosome biogenesis factor	NM_014753	9790	protein-coding	6595.96	6840.32	6323.45	4003.8	4409.45	6497.22	6628.47	6556.99	6712.03	6586.58	4970.15	6632.49
ENSG00000237238	BMS1P10	BMS1 pseudogene 10	NA	728611	pseudo	2.16119	0	2.27421	0	0	0	0	2.05419	4.76453	1.47847	0	2.27291
ENSG00000225883	BMS1P11	BMS1 pseudogene 11	NA	644632	pseudo	3.24179	2.53674	0	0	0	0	5.13119	1.0271	0	1.92618	0	2.05276
ENSG00000231701	BMS1P13	BMS1 pseudogene 13	NA	644716	pseudo	0	0	13.6453	0	0	0	0	0	0	4.54843	0	0
ENSG00000258780	BMS1P15	BMS1 pseudogene 15	NA	642311	pseudo	0	0	0	0	0	0	0	0	0	0	0	0
ENSG00000258684	BMS1P16	BMS1 pseudogene 16	NA	727914	pseudo	0	0	0	0	0	0	0	0	0	0	0	0
ENSG00000240089	BMS1P3	BMS1 pseudogene 3	NA	414217	pseudo	0	0	0	0	0	0	0	0	0	0	0	0
ENSG00000271816	BMS1P4	BMS1 pseudogene 4	NR_026592	729096	pseudo	72.3999	57.0766	113.711	41.1744	51.1659	22.3585	37.9708	22.5961	15.4847	81.0624	38.2329	25.3505
ENSG00000242288	BMS1P4-AGAP5	BMS1P4-AGAP5 readthrough	NR_160425	113939925	pseudo	0	0	3.41132	0	0.655973	0	0	0	0	1.13711	0.218658	0
ENSG00000270025	BMS1P7	BMS1 pseudogene 7	NA	100133265	pseudo	11.8866	22.8307	25.0164	6.5879	5.90376	4.14046	0	4.10839	1.19113	19.9112	5.54404	1.76651
ENSG00000198312	BMS1P9	BMS1 pseudogene 9	NA	653458	pseudo	0	0	6.82264	0	0	0	0	2.05419	0	2.27421	0	0.684731
ENSG00000164603	BMT2	base methyltransferase of 25S rRNA 2 homolog	NM_152556	154743	protein-coding	165.331	163.62	179.663	350.806	247.302	331.237	203.195	248.558	234.653	169.538	309.782	228.802
ENSG00000102010	BMX	BMX non-receptor tyrosine kinase	NM_001320866	660	protein-coding	0	0	0	0	0	0	0	0	0	0	0	0
ENSG00000169594	BNC1	basonuclin zinc finger protein 1	NM_001301206	646	protein-coding	0	0	0	0	0	0	0	0	0	0	0	0
ENSG00000173068	BNC2	basonuclin zinc finger protein 2	NM_001317939	54796	protein-coding	0	0	0	0	0	0	0	0	0	0	0	0
ENSG00000234779	BNC2-AS1	BNC2 antisense RNA 1	NR_151723	111216284	ncRNA	0	0	0	0	0	0	0	0	0	0	0	0
ENSG00000113734	BNIP1	BCL2 interacting protein 1	NM_001205	662	protein-coding	720.758	585.987	634.506	1410.63	1300.14	1101.36	635.241	651.18	688.474	647.083	1270.71	658.298
ENSG00000140299	BNIP2	BCL2 interacting protein 2	NM_001320674	663	protein-coding	2339.49	2539.28	2437.96	2506.7	2297.87	3093.75	2741.08	2620.12	2845.61	2438.91	2632.77	2735.61
ENSG00000176171	BNIP3	BCL2 interacting protein 3	NM_004052	664	protein-coding	6829.37	6392.58	1457.77	2377.41	2203.41	2602.7	2083.26	1917.59	2233.37	4893.24	2394.51	2078.07
ENSG00000104765	BNIP3L	BCL2 interacting protein 3 like	NM_001330491	665	protein-coding	5310.05	4747.51	2268.53	4967.28	3752.17	5108.5	3680.09	3461.32	3659.16	4108.69	4609.32	3600.19
ENSG00000270270	BNIP3P10	BCL2 interacting protein 3 pseudogene 10	NA	100421695	pseudo	17.2895	12.6837	0	1.64697	3.27987	3.31237	0	0	0	9.99108	2.7464	0
ENSG00000271550	BNIP3P11	BCL2 interacting protein 3 pseudogene 11	NA	106480286	pseudo	47.5462	93.8593	93.2428	121.053	111.515	86.1217	92.3613	91.4116	73.8502	78.2161	106.23	85.8744
ENSG00000274612	BNIP3P14	BCL2 interacting protein 3 pseudogene 14	NA	100421696	pseudo	0	0	0	0	0	0	0	0	0	0	0	0
ENSG00000270716	BNIP3P15	BCL2 interacting protein 3 pseudogene 15	NA	106481692	pseudo	0	0	0	1.64697	1.31195	0	0	0	0	0	0.986307	0
ENSG00000267641	BNIP3P16	BCL2 interacting protein 3 pseudogene 16	NA	106480418	pseudo	25.9343	5.07348	7.95975	4.11744	8.52765	0.828093	3.07871	2.05419	2.38226	12.9892	4.49106	2.50506
ENSG00000271524	BNIP3P17	BCL2 interacting protein 3 pseudogene 17	NA	100421704	pseudo	15.1283	10.147	57.9925	32.9395	29.5188	20.7023	50.2856	27.7316	22.6315	27.7559	27.7202	33.5496
ENSG00000269055	BNIP3P18	BCL2 interacting protein 3 pseudogene 18	NA	106481693	pseudo	0	0	0	0	0	0	0	0	0	0	0	0
ENSG00000271638	BNIP3P19	BCL2 interacting protein 3 pseudogene 19	NA	106480281	pseudo	0	0	0	0	0	0	0	0	0	0	0	0
[truncated: 58,650 more rows]
